# Supplementary material for: The cerebrospinal fluid proteome in HIV infection: change associated with disease severity
Source: Clin Proteomics. 2012 Mar 20;9(1):3. doi: 10.1186/1559-0275-9-3 (PMC3353874; doi:10.1186/1559-0275-9-3)
Supplement: Additional file 2 — Tables S1. Peptides identified in the cerebrospinal fluid. [file 1559-0275-9-3-S2.XLSX]

## Sheet: ZZZ_HIVCSF_Supplmentary_table_2
ID	IPI	Gene Symbol	Protein Name	Peptide Count	HIV RNA R	HIV RNA p	NEO R	NEO p	NFL R	NFL p	Peptide_Atlas
1	IPI00159927	NCAN	Neurocan core protein precursor	14	-0.0891638	0.227454	-0.082761	0.262729	-0.220025	0.00261814	X
2	IPI00176221	NEGR1	Neuronal growth regulator 1 precursor	13	-0.101467	0.169351	-0.242268	0.00089215	-0.414969	4.28234e-09	X
3	IPI00334238	NPTXR	neuronal pentraxin receptor	24	-0.140115	0.0571384	-0.220314	0.00258335	-0.1991	0.00658858	X
4	IPI00883753	NRCAM	NRCAM protein	24	-0.032998	0.655669	-0.235632	0.00124306	-0.386012	5.74547e-08	X
5	IPI00295542	NUCB1	Nucleobindin-1 precursor	11	0.255513	0.000447691	0.333282	3.55846e-06	-0.0431089	0.560135	X
6	IPI00295832	OMG	Oligodendrocyte-myelin glycoprotein precursor	5	-0.209146	0.00427569	-0.347668	1.24166e-06	-0.558003	1.11022e-16	X
7	IPI00001662	OPCML	Opioid-binding protein/cell adhesion molecule precursor	12	0.198062	0.006882	0.223739	0.00220263	-0.0274975	0.710234	X
8	IPI00163563	PEBP4	PEBP family protein precursor	7	-0.21554	0.0032139	-0.326861	5.59835e-06	-0.119805	0.104305	X
9	IPI00027350	PRDX2	Peroxiredoxin-2	3	-0.214181	0.00341715	-0.241156	0.000943738	0.257314	0.000406451	X
10	IPI00017579	PAH	Phenylalanine-4-hydroxylase	2	-0.12443	0.0915018	-0.276404	0.000139821	-0.132544	0.0720957	X
11	IPI00006114	SERPINF1	Pigment epithelium-derived factor precursor	44	-0.113625	0.123565	-0.198411	0.00678204	-0.514513	6.80567e-14	X
12	IPI00291866	SERPING1	Plasma protease C1 inhibitor precursor	27	0.253398	0.000501051	0.25436	0.000476084	-0.080271	0.277409	X
13	IPI00022420	RBP4	Plasma retinol-binding protein precursor	11	0.0142279	0.847571	-0.195887	0.00753491	-0.0811056	0.272428	X
14	IPI00019580	PLG	Plasminogen precursor	35	0.0320411	0.665041	-0.100746	0.172416	-0.0402009	0.58692	X
15	IPI00000044	PDGFB	Platelet-derived growth factor B chain precursor	2	-0.18381	0.012262	-0.0936152	0.204991	-0.341239	2.00071e-06	X
16	IPI00025426	PZP	Pregnancy zone protein precursor	11	0.029974	0.685464	0.0823318	0.265221	-0.430987	9.12574e-10	X
17	IPI00299738	PCOLCE	Procollagen C-endopeptidase enhancer 1 precursor	13	-0.0284351	0.700819	-0.178059	0.0153142	-0.291348	5.73312e-05	X
18	IPI00020987	PRELP	Prolargin precursor	5	-0.0657333	0.374018	-0.0920038	0.21293	-0.11076	0.133377	X
19	IPI00020557	LRP1	Prolow-density lipoprotein receptor-related protein 1 precursor	6	-0.0729629	0.323646	-0.182946	0.012683	0.0502917	0.496609	X
20	IPI00002280	PCSK1N	ProSAAS precursor	20	-0.0700268	0.34355	-0.443806	2.49504e-10	0.0037043	0.960088	X
21	IPI00013179	PTGDS	Prostaglandin-H2 D-isomerase precursor	47	-0.0839516	0.255901	-0.275017	0.000151494	-0.381032	8.76135e-08	X
22	IPI00025252	PDIA3	Protein disulfide-isomerase A3 precursor	2	-0.11265	0.12684	-0.0864169	0.242154	-0.188153	0.0103248	X
23	IPI00298547	PARK7	Protein DJ-1	7	0.032094	0.664522	-0.00225212	0.975728	-0.181167	0.0135913	X
24	IPI00334282	FAM3C	Protein FAM3C precursor	24	-0.0577002	0.43531	-0.395714	2.47433e-08	-0.212665	0.00365769	X
25	IPI00015260	NELL2	Protein kinase C-binding protein NELL2 precursor	19	0.00562079	0.939472	-0.137612	0.0617705	-0.350975	9.67452e-07	X
26	IPI00748312	PTPRZ1	protein tyrosine phosphatase, receptor-type, zeta1 precursor	13	-0.0904107	0.220993	-0.133672	0.0696835	0.345093	1.50506e-06	X
27	IPI00019568	F2	Prothrombin precursor (Fragment)	23	-0.0333169	0.652557	-0.30203	2.93823e-05	0.36098	4.46863e-07	X
28	IPI00302641	FAT2	Protocadherin Fat 2 precursor	16	-0.109093	0.139358	-0.0173798	0.814359	-0.211678	0.00382233	X
29	IPI00008091	INOC1	Putative DNA helicase INO80 complex homolog 1	2	-0.109225	0.138878	-0.243917	0.000820383	-0.254969	0.000460879	X
30	IPI00784807	-	Putative uncharacterized protein	96	0.135408	0.0661003	0.44879	1.48496e-10	-0.145289	0.0484687
31	IPI00784828	-	Putative uncharacterized protein DKFZp686C11235	17	0.18988	0.00963272	0.482529	3.52007e-12	-0.0180477	0.807361
32	IPI00399007	IGHG2	Putative uncharacterized protein DKFZp686I04196 (Fragment)	19	-0.0467656	0.527311	0.209116	0.00428118	-0.107954	0.14356	X
33	IPI00418153	IGHM	Putative uncharacterized protein DKFZp686I15212	29	0.099048	0.179801	0.362377	4.00332e-07	-0.0380306	0.607285	X
34	IPI00423464	IGHG1	Putative uncharacterized protein DKFZp686K03196	22	0.093955	0.203345	0.412352	5.47106e-09	-0.22096	0.0025073	X
35	IPI00784950	LOC100126583	Putative uncharacterized protein DKFZp686L19235	8	0.200577	0.00619029	0.188068	0.0103598	0.564349	1.11022e-16	X
36	IPI00784998	-	Putative uncharacterized protein DKFZp686M24218	19	-0.0085029	0.908548	0.336081	2.91142e-06	-0.288277	6.91421e-05
37	IPI00423463	IGHG1	Putative uncharacterized protein DKFZp686O01196	24	0.138706	0.0597103	0.415323	4.14206e-09	-0.151141	0.0400132	X
38	IPI00241562	RELN	reelin isoform a	23	-0.111309	0.131454	-0.0387909	0.600115	0.171209	0.0197987	X
39	IPI00019176	RARRES2	Retinoic acid receptor responder protein 2 precursor	2	-0.223968	0.00217911	-0.390668	3.84775e-08	-0.189531	0.00976935	X
40	IPI00816794	-	REV25-2 (Fragment)	9	0.0215948	0.770467	0.224283	0.00214707	-0.106522	0.148981	X
41	IPI00456628	RLTPR	RGD, leucine-rich repeat, tropomodulin and proline-rich containing protein	2	-0.0752233	0.308842	0.143516	0.0513069	-0.203391	0.00549053	X
42	IPI00816799	-	Rheumatoid factor D5 light chain (Fragment)	3	-0.114679	0.120097	-0.0599718	0.41742	0.17853	0.0150415	X
43	IPI00827486	-	Rheumatoid factor light chain variable region precursor (Fragment)	3	-0.0561831	0.447497	-0.302129	2.91964e-05	0.0856468	0.246392	X
44	IPI00014048	RNASE1	Ribonuclease pancreatic precursor	9	-0.0701155	0.342937	-0.417537	3.3604e-09	0.0697391	0.34554	X
45	IPI00006601	CHGB	Secretogranin-1 precursor	75	-0.129236	0.0795599	-0.455782	7.06873e-11	-0.076549	0.300369	X
46	IPI00009362	SCG2	Secretogranin-2 precursor	22	-0.121145	0.100457	-0.244428	0.000799255	-0.119412	0.105455	X
47	IPI00292071	SCG3	Secretogranin-3 precursor	46	-0.0420942	0.569414	-0.288511	6.81661e-05	-0.170619	0.0202332	X
48	IPI00018276	SEZ6L2	seizure related 6 homolog (mouse)-like 2 isoform 1	5	-0.164012	0.0256931	-0.183466	0.0124282	-0.0506237	0.493768	X
49	IPI00154734	SEZ6	seizure related 6 homolog isoform 1	7	0.025179	0.733703	-0.0380003	0.607572	0.0859663	0.244627	X
50	IPI00025257	SEMA7A	Semaphorin-7A precursor	9	-0.190526	0.00938487	-0.24623	0.000728661	0.0578853	0.433835	X
51	IPI00022463	TF	Serotransferrin precursor	190	-0.113721	0.123245	-0.26745	0.000232939	-0.523741	2.0095e-14	X
52	IPI00292950	SERPIND1	Serpin peptidase inhibitor, clade D (Heparin cofactor), member 1	16	0.103719	0.160035	0.0729014	0.324056	-0.280136	0.000112437	X
53	IPI00844156	SERPINC1	SERPINC1 protein	23	-0.104043	0.158725	-0.0939422	0.203406	-0.097514	0.18667	X
54	IPI00029863	SERPINF2	SERPINF2 protein	17	-0.0297447	0.687744	-0.130023	0.0777305	0.239844	0.0010081	X
55	IPI00019399	SAA4	Serum amyloid A-4 protein precursor	8	-0.0854914	0.247253	-0.170493	0.0203274	0.119945	0.103897	X
56	IPI00218732	PON1	Serum paraoxonase/arylesterase 1	7	0.0215604	0.770822	-0.198869	0.00665286	0.105172	0.154229	X
57	IPI00332887	SIRPA	signal-regulatory protein alpha precursor	14	-0.0387319	0.600671	-0.257788	0.000396207	-0.0461949	0.532369	X
58	IPI00830035	-	Similar to Anti-streptococcal/anti-myosin immunoglobulin kappa light chain variable region	6	0.31464	1.2896e-05	0.396449	2.31887e-08	0.272825	0.000171831	X
59	IPI00787552	LOC728550	similar to CoLlagen sequence X-hybridizing family member	2	0.0314269	0.671084	0.156484	0.0334106	0.139768	0.0577633
60	IPI00335343	DNAH14	similar to Dynein heavy chain at 36C CG5526-PA	2	-0.074972	0.310466	-0.0669096	0.36551	-0.451029	1.173e-10
61	IPI00784430	IGKV3D-11	Similar to Ig kappa chain V-III region VG precursor	2	0.305772	2.31018e-05	0.398467	1.93852e-08	0.456043	6.87355e-11	X
62	IPI00884389	-	Similar to Immunglobulin heavy chain variable region	10	0.0729498	0.323733	0.39294	3.15694e-08	-0.00393863	0.957566
63	IPI00335686	LOC389523	similar to opposite strand transcription unit to Stag3	4	-0.0479954	0.516495	-0.0949227	0.198708	-0.0571299	0.439868
64	IPI00552267	IGLV3-19	Similar to V2-13 protein	3	0.0773447	0.295358	0.254697	0.000467605	0.00524766	0.943483	X
65	IPI00383164	IGHV3OR16-13;IGHA1	SNC66 protein	10	0.160979	0.0285959	0.14034	0.0567364	0.42864	1.1504e-09	X
66	IPI00000130	SST	Somatostatin precursor	3	-0.0481123	0.515473	-0.315821	1.19162e-05	0.0393992	0.594406	X
67	IPI00296777	SPARCL1	SPARC-like protein 1 precursor	38	-0.10929	0.138643	-0.324998	6.373e-06	-0.357752	5.75011e-07	X
68	IPI00014572	SPARC	SPARC precursor	8	-0.0666263	0.367548	-0.265318	0.000262354	-0.106063	0.150749	X
69	IPI00218733	SOD1	Superoxide dismutase	13	-0.0335898	0.649899	-0.297366	3.94676e-05	-0.205372	0.00504131	X
70	IPI00297224	SUSD5	Sushi domain-containing protein 5	2	0.0411216	0.578376	-0.0636468	0.389406	-0.0294608	0.690571	X
71	IPI00009028	CLEC3B	Tetranectin precursor	15	0.0225618	0.760494	-0.1877	0.0105134	-0.290729	5.95445e-05	X
72	IPI00022892	THY1	Thy-1 membrane glycoprotein precursor	4	0.0169607	0.818757	-0.163486	0.0261779	-0.371063	1.99684e-07	X
73	IPI00022432	TTR	Transthyretin precursor	56	-0.0311206	0.674106	-0.134389	0.0681845	-0.269204	0.000211066	X
74	IPI00000230	TPM1	tropomyosin 1 alpha chain isoform 2	2	-0.0970931	0.188588	-0.0613759	0.40658	0.150964	0.0402495	X
75	IPI00030153	TDRD6	Tudor domain-containing protein 6	3	-0.0122743	0.868296	-0.0751785	0.309131	-0.174283	0.0176622	X
76	IPI00022434	ALB	Uncharacterized protein ALB	129	0.0243337	0.742322	-0.0307135	0.678131	-0.331835	3.94466e-06	X
77	IPI00515041	CFH	Uncharacterized protein CFH	12	0.00907659	0.902407	-0.261438	0.000324944	-0.0468749	0.526346	X
78	IPI00829663	-	Uncharacterized protein ENSP00000374801	2	0.174455	0.017549	0.0383235	0.604518	0.501007	3.78586e-13	X
79	IPI00829827	-	Uncharacterized protein ENSP00000374804	4	-0.0749154	0.310832	-0.0990554	0.179768	-0.0536992	0.467863	X
80	IPI00854644	-	Uncharacterized protein ENSP00000374805	4	0.181123	0.0136141	0.345452	1.46531e-06	0.190941	0.00922839	X
81	IPI00829653	-	Uncharacterized protein ENSP00000374812	7	-0.0284701	0.700468	0.0988402	0.18072	-0.160809	0.0287669	X
82	IPI00829979	-	Uncharacterized protein ENSP00000375008	6	0.125802	0.0879547	0.308931	1.88097e-05	-0.458955	5.01931e-11	X
83	IPI00829624	-	Uncharacterized protein ENSP00000375032 (Fragment)	4	0.0727569	0.325018	0.147377	0.0452946	0.193134	0.00843976	X
84	IPI00854743	-	Uncharacterized protein ENSP00000375034	11	-0.0218968	0.767348	0.163245	0.0264028	-0.133628	0.0697769	X
85	IPI00735451	-	Uncharacterized protein ENSP00000375035	10	0.240093	0.000995584	0.537504	3.10862e-15	0.0274723	0.710488	X
86	IPI00829759	-	Uncharacterized protein ENSP00000375040	5	-0.0262884	0.722441	-0.185974	0.01126	0.428885	1.12304e-09	X
87	IPI00829590	-	Uncharacterized protein ENSP00000375044	4	0.232406	0.00145584	0.352828	8.40151e-07	-0.123668	0.0935213	X
88	IPI00873544	-	Uncharacterized protein ENSP00000380627 (Fragment)	5	-0.00401605	0.956733	-0.215572	0.00320922	0.130669	0.076252
89	IPI00789259	IGLV1-40	V1-13 protein (Fragment)	8	0.19671	0.00728168	0.361263	4.37034e-07	0.278483	0.000123878
90	IPI00552874	IGLV2-11	V1-3 protein	6	0.282102	0.000100116	0.364595	3.35841e-07	-0.0250986	0.734521	X
91	IPI00477714	IGLV8-61	V3-4 protein	3	0.210283	0.00406646	0.222236	0.00236293	0.325972	5.95602e-06	X
92	IPI00784119	ATP6AP1	Vacuolar ATP synthase subunit S1 precursor	4	-0.0901811	0.222173	-0.143813	0.0508227	-0.23335	0.00139037	X
93	IPI00827581	-	Variable immnoglobulin anti-estradiol heavy chain (Fragment)	8	0.0112128	0.879595	0.34166	1.93975e-06	-0.23923	0.00103961	X
94	IPI00069058	VGF	VGF nerve growth factor inducible precursor	46	-0.108377	0.141989	-0.272198	0.000178095	-0.177965	0.0153692
95	IPI00383732	-	VH3 protein (Fragment)	5	0.187121	0.0107588	0.302107	2.92383e-05	0.0455067	0.538501	X
96	IPI00383953	-	VH4 heavy chain variable region precursor (Fragment)	7	0.156797	0.0330547	0.428438	1.17349e-09	-0.142718	0.0526288	X
97	IPI00827892	-	VH87-2 protein (Fragment)	7	0.0332135	0.653566	0.292997	5.17967e-05	-0.133328	0.0704115	X
98	IPI00555812	GC	vitamin D-binding protein precursor	3	-0.319399	9.35898e-06	-0.278917	0.000120777	-0.0261318	0.724027	X
99	IPI00555812	GC	vitamin D-binding protein precursor	3	0.00479735	0.948326	-0.0797391	0.280616	-0.0636911	0.389075	X
100	IPI00555812	GC	Vitamin D-binding protein precursor	42	-0.319399	9.35898e-06	-0.278917	0.000120777	-0.0261318	0.724027	X
101	IPI00555812	GC	Vitamin D-binding protein precursor	42	0.00479735	0.948326	-0.0797391	0.280616	-0.0636911	0.389075	X
102	IPI00294004	PROS1	Vitamin K-dependent protein S precursor	14	-0.153919	0.0364555	-0.134734	0.0674731	-0.133925	0.0691525	X
103	IPI00298971	VTN	Vitronectin precursor	16	0.0114514	0.877054	-0.0939521	0.203359	0.0564193	0.445588	X
104	IPI00470483	WDR62	WD repeat protein 62	2	-0.168624	0.0217649	-0.167776	0.0224462	-0.0853788	0.247878	X
105	IPI00789420	GCN1L1	10 kDa protein	2	0.0689827	0.35081	-0.117071	0.112511	0.533981	4.996e-15	X
106	IPI00794876	CSH1;CSH2;GH1	18 kDa protein	2	-0.0250356	0.735163	-0.0966581	0.190586	0.367346	2.69584e-07	X
107	IPI00783455	-	183 kDa protein	3	-0.0247017	0.738566	-0.0865802	0.241262	0.417525	3.36434e-09
108	IPI00873253	-	28 kDa protein	3	0.0049313	0.946885	-0.195827	0.00755354	-0.19318	0.0084241	X
109	IPI00790930	BCL2L14	8 kDa protein	3	-0.124246	0.0919866	-0.274328	0.000157628	-0.0515019	0.486294	X
110	IPI00794184	CP	97 kDa protein	27	0.042405	0.566564	-0.0785985	0.287576	-0.011115	0.880638	X
111	IPI00005908	ADAMTS1	ADAMTS-1 precursor	3	-0.0858964	0.245013	-0.0775088	0.294332	0.21431	0.00339746	X
112	IPI00001399	AJAP1	Adherens junction-associated protein 1	3	0.152741	0.03793	-0.0561988	0.44737	-0.0576764	0.435499	X
113	IPI00019943	AFM	Afamin precursor	26	0.0367031	0.619895	-0.0962555	0.192448	-0.081162	0.272094	X
114	IPI00374563	AGRN	Agrin precursor	5	0.0329101	0.656528	-0.112239	0.12824	0.248986	0.00063175	X
115	IPI00396423	CLSTN3	Alcadein beta	3	-0.258416	0.000383001	-0.547176	7.77156e-16	-0.0759337	0.304282	X
116	IPI00022429	ORM1	Alpha-1-acid glycoprotein 1 precursor	26	0.0786593	0.287202	0.0697383	0.345546	0.241502	0.000927396	X
117	IPI00020091	ORM2	Alpha-1-acid glycoprotein 2 precursor	8	0.0955095	0.195934	0.0221867	0.764358	0.070759	0.338515	X
118	IPI00550991	SERPINA3	Alpha-1-antichymotrypsin precursor	41	0.223921	0.00218384	0.268724	0.000216846	-0.0615302	0.405399	X
119	IPI00022895	A1BG	Alpha-1B-glycoprotein precursor	37	-0.0288872	0.696295	-0.144121	0.0503235	0.340312	2.14138e-06	X
120	IPI00022431	AHSG	Alpha-2-HS-glycoprotein precursor	19	0.0388056	0.599977	-0.0135816	0.854417	-0.115224	0.118334	X
121	IPI00478003	A2M	Alpha-2-macroglobulin precursor	95	-0.0113127	0.878532	0.0460204	0.53392	-0.437808	4.60815e-10	X
122	IPI00022426	AMBP	AMBP protein precursor	12	0.125921	0.0876548	-0.0159166	0.829739	0.00398835	0.957031	X
123	IPI00020012	APLP1	Amyloid-like protein 1 precursor	47	-0.084753	0.251375	-0.347309	1.2756e-06	-0.244123	0.000811816	X
124	IPI00032220	AGT	Angiotensinogen precursor	24	-0.0789958	0.285138	-0.293396	5.05376e-05	-0.467375	1.98831e-11	X
125	IPI00032179	SERPINC1	Antithrombin III variant	20	-0.0465419	0.529291	-0.0938438	0.203882	-0.190627	0.00934664	X
126	IPI00021841	APOA1	Apolipoprotein A-I precursor	94	-0.0112966	0.878703	0.00170521	0.981621	-0.314239	1.32461e-05	X
127	IPI00021854	APOA2	Apolipoprotein A-II precursor	16	0.00779579	0.916124	0.0631493	0.39313	-0.119583	0.104953	X
128	IPI00847179	APOA4	apolipoprotein A-IV precursor	71	-0.0274235	0.710979	-0.0647503	0.381221	-0.38817	4.77503e-08	X
129	IPI00021855	APOC1	Apolipoprotein C-I precursor	11	0.0882444	0.232302	0.251466	0.000554848	0.168449	0.0219037	X
130	IPI00021857	APOC3	Apolipoprotein C-III precursor	9	-0.0836522	0.257606	0.151411	0.039655	0.188114	0.0103407	X
131	IPI00006662	APOD	Apolipoprotein D precursor	36	-0.0272582	0.712644	0.0459621	0.53444	-0.203411	0.00548588	X
132	IPI00021842	APOE	Apolipoprotein E precursor	75	-0.0180815	0.807008	-0.193067	0.00846317	-0.314366	1.31341e-05	X
133	IPI00639937	CFB	B-factor, properdin	35	0.0166587	0.821931	-0.136496	0.0639332	0.212849	0.00362767
134	IPI00024284	HSPG2	Basement membrane-specific heparan sulfate proteoglycan core protein precursor	22	-0.246086	0.000734071	-0.208231	0.00445104	-0.15868	0.0309787	X
135	IPI00298828	APOH	Beta-2-glycoprotein 1 precursor	22	0.0139384	0.850636	-0.16682	0.0232353	0.0246813	0.738774	X
136	IPI00004656	B2M	Beta-2-microglobulin	18	0.334106	3.355e-06	0.322126	7.76864e-06	0.298356	3.70876e-05	X
137	IPI00064667	CNDP1	Beta-Ala-His dipeptidase precursor	35	-0.150165	0.0413306	-0.377583	1.16866e-07	-0.335879	2.95399e-06	X
138	IPI00179694	KLB	Beta-klotho	2	-0.00626371	0.932564	-0.19924	0.00654987	0.246049	0.000735491	X
139	IPI00218413	BTD	biotinidase precursor	4	0.00379449	0.959117	-0.133753	0.0695121	-0.111645	0.130285	X
140	IPI00021727	C4BPA	C4b-binding protein alpha chain precursor	4	0.0120686	0.870484	-0.0560575	0.448515	-0.176898	0.0160055	X
141	IPI00418163	C4B	C4B1	70	0.11065	0.133766	-0.171984	0.0192398	-0.0418565	0.571599	X
142	IPI00295399	CDH10	Cadherin-10 precursor	2	0.0401678	0.587228	-0.035361	0.632756	0.126347	0.0865774	X
143	IPI00024046	CDH13	Cadherin-13 precursor	9	-0.0802684	0.277425	-0.228197	0.00178345	-0.14331	0.0516453	X
144	IPI00290085	CDH2	Cadherin-2 precursor	11	-0.0499714	0.499358	-0.247932	0.0006673	-0.0656163	0.374871	X
145	IPI00011525	CASQ1	Calsequestrin-1 precursor	5	-0.0852058	0.248842	0.0263077	0.722246	0.0100057	0.892475	X
146	IPI00005491	CLSTN2	Calsyntenin-2 precursor	2	0.0389853	0.598288	-0.180467	0.0139636	0.086705	0.240582	X
147	IPI00007257	CLSTN1	calsyntenin 1 isoform 2	46	-0.10622	0.150143	-0.421343	2.33728e-09	0.0217814	0.768539	X
148	IPI00031121	CPE	Carboxypeptidase E precursor	17	-0.147305	0.0454019	-0.33619	2.88866e-06	-0.379329	1.01054e-07	X
149	IPI00011229	CTSD	Cathepsin D precursor	14	-0.00751795	0.919103	-0.187488	0.0106024	-0.0955072	0.195945	X
150	IPI00002745	CTSZ	Cathepsin Z precursor	4	-0.161867	0.0277186	-0.3164	1.14614e-05	-0.271102	0.000189557	X
151	IPI00011302	CD59	CD59 glycoprotein precursor	5	-0.0940478	0.202897	-0.351074	9.60235e-07	-0.308217	1.97087e-05	X
152	IPI00152488	CD99L2	CD99 antigen-like 2 isoform E4	4	0.0746385	0.312629	-0.164337	0.025398	0.538929	2.55351e-15	X
153	IPI00647704	IGHV3OR16-13;IGHA1	CDNA FLJ41552 fis, clone COLON2004478, highly similar to Protein Tro alpha1 H,myeloma	10	0.166117	0.0238312	0.173413	0.0182451	0.391043	3.72468e-08	X
155	IPI00009668	CENPH	Centromere protein H	2	-0.0277703	0.70749	-0.11143	0.13103	-0.123353	0.0943645	X
156	IPI00017601	CP	Ceruloplasmin precursor	39	0.0168752	0.819656	-0.0829508	0.261632	-0.163505	0.02616	X
157	IPI00872555	CFI	cDNA FLJ76262, highly similar to Homo sapiens I factor (complement) (IF), mRNA	12	0.00974639	0.895245	-0.191696	0.00894982	0.383878	6.88979e-08
158	IPI00176427	CADM4	Cell adhesion molecule 4 precursor	9	-0.12918	0.0796911	-0.174219	0.0177044	-0.0461673	0.532614	X
159	IPI00163187	FSCN1	Fascin	3	0.0161472	0.827312	-0.0958944	0.19413	0.196184	0.00744264	X
160	IPI00026781	FASN	Fatty acid synthase	3	-0.115314	0.118046	-0.270229	0.00019918	-0.0731416	0.322459	X
161	IPI00298497	FGB	Fibrinogen beta chain precursor	40	0.0269171	0.716084	0.130896	0.0757402	0.167881	0.0223608	X
162	IPI00414283	FN1	fibronectin 1 isoform 4 preproprotein	45	-0.0637436	0.388684	-0.253188	0.000506637	-0.0273724	0.711494	X
163	IPI00294615	FBLN5	Fibulin-5 precursor	3	0.0382298	0.605404	-0.183077	0.0126183	0.318076	1.02367e-05	X
164	IPI00302592	FLNA	filamin A, alpha isoform 1	2	-0.15359	0.0368613	-0.0939349	0.203441	0.0931618	0.207203	X
165	IPI00465439	ALDOA	Fructose-bisphosphate aldolase A	11	-0.0193854	0.793392	-0.137745	0.0615176	0.134204	0.0685692	X
166	IPI00418262	ALDOC	Fructose-bisphosphate aldolase C	10	0.0230683	0.755286	0.272678	0.000173279	-0.270866	0.000192115	X
167	IPI00023673	LGALS3BP	Galectin-3-binding protein precursor	22	0.189262	0.00987544	0.0430272	0.560879	-0.249268	0.000622524	X
168	IPI00018236	GM2A	Ganglioside GM2 activator precursor	6	-0.167238	0.0228874	-0.297328	3.95607e-05	-0.114888	0.119418	X
169	IPI00219018	GAPDH	Glyceraldehyde-3-phosphate dehydrogenase	10	0.102457	0.165208	-0.047493	0.5209	-0.110291	0.135042	X
170	IPI00641737	HP	Haptoglobin precursor	32	-0.0143413	0.846372	-0.173119	0.0184464	0.260727	0.000337809	X
171	IPI00827944	-	Heavy chain Fab (Fragment)	3	0.112662	0.126799	0.412842	5.22642e-09	-0.294476	4.72662e-05	X
172	IPI00654755	HBB	Hemoglobin subunit beta	20	-0.0413873	0.575921	0.232355	0.00145945	-0.27069	0.000194041	X
173	IPI00026174	CCK	Cholecystokinins precursor	5	-0.0374033	0.61323	0.00892053	0.904077	0.0165441	0.823136	X
174	IPI00746813	CHGA	chromogranin A precursor	30	-0.015815	0.83081	-0.207312	0.0046336	-0.032579	0.659766
175	IPI00291262	CLU	Clusterin precursor	68	-0.0488522	0.509028	-0.340082	2.17758e-06	-0.376279	1.30214e-07	X
176	IPI00022937	F5	Coagulation factor V	20	-0.0447851	0.544968	-0.0520676	0.481511	0.300544	3.2296e-05	X
177	IPI00017603	F8	Coagulation factor VIII precursor	2	-0.0106966	0.8851	-0.02215	0.764736	-0.150409	0.0409978	X
178	IPI00019581	F12	Coagulation factor XII precursor	5	-0.326982	5.55141e-06	-0.472091	1.17066e-11	-0.0314446	0.67091	X
179	IPI00827891	-	Cold agglutinin FS-2 H-chain (Fragment)	4	0.285191	8.32836e-05	0.304228	2.55226e-05	0.0698579	0.344717	X
180	IPI00297646	COL1A1	Collagen alpha-1(I) chain precursor	11	-0.0333993	0.651755	-0.117136	0.11231	0.0617852	0.403452	X
181	IPI00291136	COL6A1	Collagen alpha-1(VI) chain precursor	13	0.0362835	0.623904	-0.0872336	0.237716	0.0272379	0.712849	X
182	IPI00022394	C1QC	Complement C1q subcomponent subunit C precursor	8	0.310394	1.70883e-05	0.53321	5.55112e-15	-0.161363	0.0282136	X
183	IPI00296165	C1R;C17orf13;ACYP1	Complement C1r subcomponent precursor	27	0.100648	0.172836	-0.0177206	0.810787	0.107976	0.143477	X
184	IPI00017696	C1S	Complement C1s subcomponent precursor	23	0.136115	0.0646855	-0.039827	0.590406	0.117298	0.111812	X
185	IPI00783987	C3	Complement C3 precursor (Fragment)	196	0.0754523	0.307367	-0.223662	0.00221058	0.0507616	0.49259	X
186	IPI00032291	C5	Complement C5 precursor	21	-0.0717006	0.33211	-0.174342	0.0176233	0.0279272	0.705914	X
187	IPI00477992	C1QB	complement component 1, q subcomponent, B chain precursor	8	0.350557	9.98639e-07	0.57493	0	-0.0555241	0.452851	X
188	IPI00643525	C4A	Complement component 4A	78	0.101112	0.170855	-0.138554	0.0599933	-0.0629781	0.394417	X
189	IPI00296608	C7	Complement component C7 precursor	32	0.14266	0.0527263	-0.00329114	0.964537	-0.160818	0.0287575	X
190	IPI00011252	C8A	Complement component C8 alpha chain precursor	12	-0.136928	0.0630882	-0.106817	0.147852	0.212912	0.00361742	X
191	IPI00294395	C8B	Complement component C8 beta chain precursor	8	-0.106929	0.147425	-0.123259	0.0946202	-0.261172	0.000329701	X
192	IPI00022395	C9	Complement component C9 precursor	24	0.0441466	0.550721	-0.110192	0.135394	0.301361	3.06625e-05	X
193	IPI00746701	HEXA	Conserved hypothetical protein	11	-0.127208	0.0844368	-0.168384	0.0219557	-0.331063	4.1666e-06	X
194	IPI00024966	CNTN2	Contactin-2 precursor	16	-0.0918045	0.213927	-0.099247	0.178924	-0.149106	0.0428005	X
195	IPI00027482	SERPINA6	Corticosteroid-binding globulin precursor	6	-0.0916751	0.214576	0.0441295	0.550876	-0.294934	4.59407e-05	X
196	IPI00024826	CTDSPL	CTD small phosphatase-like protein (CTDSP-like) (Small C-terminal domain phosphatase 3) (Small CTD phosphatase 3) (SCP3) (Nuclear LIM interactor-interacting factor 1) (NLI-interacting factor 1) (NIF-like protein) (RBSP3) (YA22 protein) (HYA22). Isoform 2	2	0.0502072	0.497333	-0.167807	0.0224204	0.164844	0.0249429	X
197	IPI00032293	CST3	Cystatin-C precursor	43	-0.216136	0.00312823	-0.365746	3.06404e-07	-0.183665	0.0123317	X
198	IPI00002714	DKK3	Dickkopf-related protein 3 precursor	19	0.0201181	0.785769	-0.23079	0.00157453	-0.308269	1.96423e-05	X
199	IPI00018350	MCM5	DNA replication licensing factor MCM5	3	-0.0814054	0.270654	-0.150065	0.0414663	-0.0470324	0.524955	X
200	IPI00028911	DAG1	Dystroglycan precursor	9	-0.00244056	0.973698	-0.139252	0.0587029	-0.393135	3.1036e-08	X
201	IPI00008318	EPHA4	Ephrin type-A receptor 4 precursor	11	-0.154869	0.0353009	-0.204474	0.00524072	-0.0450907	0.542224	X
202	IPI00301579	NPC2	Epididymal secretory protein E1 precursor	14	-0.0684489	0.354559	-0.258388	0.000383575	-0.0391308	0.596923	X
203	IPI00003351	ECM1	Extracellular matrix protein 1 precursor	15	-0.0556578	0.451762	-0.202506	0.00570245	-0.00649434	0.930088	X
204	IPI00027827	SOD3	Extracellular superoxide dismutase [Cu-Zn] precursor	11	-0.117539	0.111072	-0.395188	2.59191e-08	0.00923359	0.900728	X
205	IPI00022488	HPX	Hemopexin precursor	52	0.0354171	0.632216	-0.0925086	0.21042	-0.304413	2.52198e-05	X
206	IPI00022371	HRG	Histidine-rich glycoprotein precursor	25	-0.0712518	0.335153	-0.383691	7.00019e-08	0.262915	0.000299643	X
207	IPI00027259	HOXB3	Homeobox protein Hox-B3	2	-0.0592039	0.423419	-0.127305	0.0841968	0.0808154	0.274153	X
208	IPI00827506	-	HRV Fab 025-VL (Fragment)	6	0.258388	0.000383577	0.443311	2.62592e-10	0.100997	0.171346
209	IPI00003362	HSPA5	HSPA5 protein	9	-0.0754591	0.307323	-0.227579	0.00183684	-0.275666	0.000145925	X
210	IPI00184525	MGC3207	hypothetical protein LOC84245 isoform 2	2	0.0973895	0.187236	0.07406	0.316405	-0.172347	0.0189832	X
211	IPI00382482	-	Ig heavy chain V-III region CAM	12	0.104664	0.156238	0.408642	7.71508e-09	0.010769	0.884327	X
212	IPI00382497	-	Ig heavy chain V-III region TUR	3	0.209833	0.00414814	0.275585	0.000146608	0.12928	0.0794562	X
213	IPI00003111	LOC652694	Ig kappa chain V-I region AU	10	0.170984	0.0199637	0.401572	1.46822e-08	-0.00232685	0.974923	X
214	IPI00387100	-	Ig kappa chain V-I region Roy	2	-0.0417795	0.572307	0.183003	0.0126548	-0.240748	0.000963316	X
215	IPI00024134	IGKC	Ig kappa chain V-I region Walker precursor	2	-0.0404213	0.58487	-0.322804	7.41513e-06	0.225124	0.00206369	X
216	IPI00736885	LOC440786	Ig kappa chain V-II region TEW	7	0.129132	0.0798046	0.387426	5.09026e-08	-0.0246793	0.738795	X
217	IPI00387113	-	Ig kappa chain V-III region B6	11	0.0537314	0.467595	0.0166222	0.822314	0.547546	7.77156e-16	X
218	IPI00385252	-	Ig kappa chain V-III region GOL	8	0.110879	0.132961	0.355924	6.62408e-07	0.0106784	0.885293	X
219	IPI00387116	-	Ig kappa chain V-III region NG9 precursor (Fragment)	4	0.261552	0.00032292	0.537249	3.21965e-15	0.205712	0.0049675	X
220	IPI00387119	-	Ig kappa chain V-III region POM	2	0.0215237	0.771202	0.17279	0.0186732	-0.280697	0.000108788	X
221	IPI00387115	-	Ig kappa chain V-III region SIE	10	0.201186	0.00603248	0.506756	1.83964e-13	-0.00660539	0.928895	X
222	IPI00387117	IGKV3D-20	Ig kappa chain V-III region Ti	9	0.11818	0.109124	0.350931	9.70734e-07	-0.156079	0.0338765	X
223	IPI00386133	-	Ig kappa chain V-IV region B17 precursor	10	0.216467	0.00308161	0.290087	6.19286e-05	0.247326	0.0006886	X
224	IPI00387161	-	Ig lambda chain V-I region VOR	4	0.00333593	0.964055	-0.05524	0.45517	0.18369	0.0123198	X
225	IPI00382434	-	Ig lambda chain V-II region WIN	3	0.257423	0.000404071	0.322407	7.62028e-06	-0.033778	0.648069	X
226	IPI00385985	-	Ig lambda chain V-III region LOI	8	0.161482	0.0280966	0.441573	3.13984e-10	0.0129481	0.861137	X
227	IPI00382436	-	Ig lambda chain V-III region SH	2	0.132861	0.0714107	0.395847	2.44539e-08	0.109895	0.136456	X
228	IPI00022890	IGLV7-43	Ig lambda chain V region 4A precursor	2	0.274319	0.000157718	0.329609	4.61744e-06	0.302661	2.82211e-05	X
229	IPI00385264	-	Ig mu heavy chain disease protein	11	0.0600018	0.417186	0.166004	0.0239281	-0.297714	3.86154e-05	X
230	IPI00242956	FCGBP	IgGFc-binding protein precursor	36	-0.155554	0.0344884	-0.197602	0.00701583	0.138811	0.0595147	X
231	IPI00785067	IGH@	IGH@ protein	9	0.132329	0.0725631	0.13037	0.0769326	0.308138	1.98108e-05	X
232	IPI00061977	IGHV3OR16-13;IGHA1	IGHA1 protein	4	0.181359	0.0134907	0.421289	2.34939e-09	-0.073481	0.320213
233	IPI00418422	IGHD	IGHD protein	10	-0.060079	0.416586	-0.0987105	0.181296	-0.00259027	0.972086
234	IPI00807531	IGHG1	IGHG1 protein	30	0.161971	0.0276172	0.40744	8.616e-09	-0.105013	0.154856	X
235	IPI00761159	IGHM	IGHM protein	57	0.184737	0.0118233	0.551425	4.44089e-16	-0.120073	0.103526
236	IPI00784985	IGK@	IGK@ protein	10	0.104342	0.157523	0.330887	4.21892e-06	-0.141635	0.0544681	X
237	IPI00761125	IGKC	IGKC protein	35	0.132466	0.0722651	0.428584	1.15676e-09	-0.186083	0.0112116
238	IPI00430820	IGKV1-5	IGKV1-5 protein	36	0.129851	0.0781264	0.430506	9.57056e-10	-0.163213	0.0264323
239	IPI00745660	IGL@	IGL@ protein	50	0.241575	0.000923981	0.542496	1.55431e-15	0.0223884	0.762279
240	IPI00852577	IGLC1	IGLC1 protein	13	0.13611	0.0646955	0.466788	2.12284e-11	-0.149669	0.0420139	X
241	IPI00718819	IGLC1;IGLC3;IGLV2-14;IGLC2;IGL@	IGLV2-14 protein	7	0.222612	0.00232189	0.461512	3.79929e-11	0.0289109	0.696058	X
242	IPI00815938	IGLV3-21	IGLV3-21 protein	3	0.238701	0.00106748	0.4381	4.47392e-10	0.125311	0.0892117	X
243	IPI00419442	IGLV6-57	IGLV6-57 protein	3	0.0771344	0.296677	0.196842	0.0072416	-0.0627874	0.395853	X
244	IPI00383887	-	Immunoblobulin heavy chain (Fragment)	4	0.106673	0.148403	-0.0152189	0.837097	-0.0916065	0.214921	X
245	IPI00023648	ISLR	Immunoglobulin superfamily containing leucine-rich repeat protein precursor	3	-0.075147	0.309334	-0.0824019	0.264813	-0.120979	0.10093	X
246	IPI00297284	IGFBP2	Insulin-like growth factor-binding protein 2 precursor	9	-0.0843094	0.253873	-0.179197	0.0146626	-0.0870118	0.238915	X
247	IPI00029235	IGFBP6	Insulin-like growth factor-binding protein 6 precursor	8	0.0742126	0.315406	-0.310403	1.70789e-05	0.0703553	0.341285	X
248	IPI00016915	IGFBP7	Insulin-like growth factor-binding protein 7 precursor	13	-0.0852853	0.248399	-0.411809	5.75476e-09	-0.0974551	0.186938	X
249	IPI00031821	ITM2B	Integral membrane protein 2B	3	-0.0239259	0.746492	-0.28943	6.44604e-05	0.0946659	0.199931	X
250	IPI00292530	ITIH1	Inter-alpha-trypsin inhibitor heavy chain H1 precursor	22	0.0183471	0.80423	-0.068338	0.355341	0.123762	0.0932714	X
251	IPI00305461	ITIH2	Inter-alpha-trypsin inhibitor heavy chain H2 precursor	30	-0.0227063	0.759007	-0.182706	0.0128025	0.0443428	0.54895	X
252	IPI00000779	ADAM22	Isoform 1 of ADAM 22 precursor	6	-0.0167991	0.820455	-0.0457854	0.536014	0.0379463	0.608082	X
253	IPI00553177	SERPINA1	Isoform 1 of Alpha-1-antitrypsin precursor	97	0.0543631	0.46237	0.0881074	0.23303	-0.314646	1.28911e-05	X
254	IPI00031030	APLP2	Isoform 1 of Amyloid-like protein 2 precursor	14	-0.149178	0.0426988	-0.486114	2.3076e-12	-0.145762	0.0477345	X
255	IPI00456623	BCAN	Isoform 1 of Brevican core protein precursor	15	-0.0964347	0.191617	-0.400965	1.5506e-08	-0.242304	0.00089051	X
256	IPI00451624	CRTAC1	Isoform 1 of Cartilage acidic protein 1 precursor	22	-0.199571	0.00645924	-0.377554	1.17156e-07	-0.23185	0.00149576	X
257	IPI00015102	ALCAM	Isoform 1 of CD166 antigen precursor	9	-0.113016	0.125603	-0.0951336	0.197707	-0.139821	0.0576675	X
258	IPI00003813	CADM1	Isoform 1 of Cell adhesion molecule 1 precursor	4	-0.0504409	0.495331	-0.146862	0.0460618	-0.0899188	0.223526	X
259	IPI00019591	CFB	Isoform 1 of Complement factor B precursor (Fragment)	26	0.099155	0.179329	-0.0838137	0.256686	0.214342	0.00339248	X
260	IPI00029739	CFH	Isoform 1 of Complement factor H precursor	43	-0.00644283	0.930641	-0.263738	0.00028635	-0.149572	0.0421484	X
261	IPI00029751	CNTN1	Isoform 1 of Contactin-1 precursor	45	-0.23093	0.00156391	-0.485103	2.6007e-12	-0.544808	1.11022e-15	X
262	IPI00072735	CYP3A43	Isoform 1 of Cytochrome P450 3A43	2	-0.266892	0.000240321	-0.256179	0.000432016	-0.442345	2.90034e-10	X
263	IPI00156171	ENPP2	Isoform 1 of Ectonucleotide pyrophosphatase/phosphodiesterase family member 2 precursor	29	-0.114787	0.119745	-0.488124	1.81732e-12	-0.206235	0.00485613	X
264	IPI00029658	EFEMP1	Isoform 1 of EGF-containing fibulin-like extracellular matrix protein 1 precursor	17	-0.0233973	0.751909	-0.391864	3.46787e-08	0.196676	0.00729178	X
265	IPI00021885	FGA	Isoform 1 of Fibrinogen alpha chain precursor	53	0.0356097	0.630364	0.0470013	0.525229	0.398752	1.88994e-08	X
266	IPI00026314	GSN	Isoform 1 of Gelsolin precursor	47	-0.0909311	0.218336	-0.0495803	0.502726	-0.1827	0.0128056	X
267	IPI00171134	CCDC88A	Isoform 1 of Girdin	3	0.138248	0.0605665	0.398984	1.85132e-08	-0.261627	0.000321592	X
268	IPI00477597	HPR	Isoform 1 of Haptoglobin-related protein precursor	29	-0.017276	0.815448	-0.12805	0.0823828	0.197475	0.00705303	X
269	IPI00056478	IGSF8	Isoform 1 of Immunoglobulin superfamily member 8 precursor	8	-0.0536171	0.468544	-0.200686	0.00616182	0.0354188	0.6322	X
270	IPI00021449	ITPKB	Isoform 1 of Inositol-trisphosphate 3-kinase B	2	-0.0442206	0.550053	0.114343	0.121196	-0.118262	0.108877	X
271	IPI00001611	IGF2	Isoform 1 of Insulin-like growth factor II precursor	6	-0.0854747	0.247346	-0.396977	2.21291e-08	0.0913025	0.216453	X
272	IPI00294193	ITIH4	Isoform 1 of Inter-alpha-trypsin inhibitor heavy chain H4 precursor	34	-0.0649506	0.379747	-0.094206	0.202134	0.179917	0.0142624
273	IPI00163207	PGLYRP2	Isoform 1 of N-acetylmuramoyl-L-alanine amidase precursor	14	0.00302368	0.967417	-0.1108	0.133239	0.207129	0.00467076	X
274	IPI00023814	NEO1	Isoform 1 of Neogenin precursor	10	0.182844	0.0127339	0.416581	3.67863e-09	-0.259673	0.000357763	X
275	IPI00414249	NRXN3	Isoform 1 of Neurexin-3-alpha precursor	15	-0.135709	0.0654963	-0.0441903	0.550327	0.0224475	0.761671	X
276	IPI00333776	NRCAM	Isoform 1 of Neuronal cell adhesion molecule precursor	19	0.0432357	0.55898	-0.221242	0.00247469	-0.20896	0.00431075	X
277	IPI00015953	DDX21	Isoform 1 of Nucleolar RNA helicase 2	2	0.101994	0.167133	-0.144953	0.0489966	-0.0223835	0.762329	X
278	IPI00024621	OLFML3	Isoform 1 of Olfactomedin-like protein 3 precursor	6	-0.156479	0.0334169	-0.29245	5.35756e-05	-0.205255	0.00506684	X
279	IPI00298388	PIK3IP1	Isoform 1 of Phosphoinositide-3-kinase-interacting protein 1 precursor	5	-0.0276731	0.708467	-0.12225	0.0973701	0.182422	0.0129451	X
280	IPI00643034	PLTP	Isoform 1 of Phospholipid transfer protein precursor	9	0.00220763	0.976208	-0.249953	0.000600674	-0.294157	4.82098e-05	X
281	IPI00384529	COBL	Isoform 1 of Protein cordon-bleu	2	-0.00201474	0.978286	-0.0341549	0.644409	-0.0880136	0.23353	X
282	IPI00376689	KIAA1199	Isoform 1 of Protein KIAA1199 precursor	3	0.0861247	0.243756	0.0865941	0.241186	-0.0650786	0.378806	X
283	IPI00003907	PCDHGC5;PCDHGA12	Isoform 1 of Protocadherin gamma C5 precursor	2	0.126323	0.0866374	0.124065	0.0924644	-0.0394749	0.593697	X
284	IPI00414896	RNASET2	Isoform 1 of Ribonuclease T2 precursor	4	-0.0017836	0.980777	-0.147201	0.0455556	-0.158073	0.031636	X
285	IPI00219798	ROBO1	Isoform 1 of Roundabout homolog 1 precursor	4	0.0722263	0.328568	0.0189073	0.798378	-0.142033	0.0537867	X
286	IPI00018934	SCN1A	Isoform 1 of Sodium channel protein type 1 subunit alpha	2	-0.154343	0.0359362	-0.112155	0.128529	-0.327188	5.47191e-06	X
287	IPI00008616	SLC12A7	Isoform 1 of Solute carrier family 12 member 7	2	0.0565834	0.444263	-0.0321996	0.663485	0.212576	0.00367224	X
288	IPI00411559	SMC4	Isoform 1 of Structural maintenance of chromosomes protein 4	2	0.0375251	0.612073	-0.0403244	0.58577	0.540029	2.10942e-15	X
289	IPI00884036	ZNF280D	Isoform 1 of Suppressor of hairy wing homolog 4	2	0.0867443	0.240368	0.0864702	0.241863	0.0597149	0.419421
290	IPI00550503	TTC14	Isoform 1 of Tetratricopeptide repeat protein 14	2	-0.115437	0.117652	-0.119731	0.10452	-0.00520535	0.943938	X
291	IPI00018136	VCAM1	Isoform 1 of Vascular cell adhesion protein 1 precursor	11	0.205115	0.00509755	0.304674	2.47995e-05	0.0603279	0.414655	X
292	IPI00218065	CACNA2D4	Isoform 1 of Voltage-dependent calcium channel subunit alpha-2/delta-4 precursor	2	-0.388091	4.80724e-08	-0.338766	2.39692e-06	-0.078541	0.287929	X
293	IPI00297160	CD44	Isoform 12 of CD44 antigen precursor	6	0.0980568	0.184218	-0.174437	0.0175606	0.29359	4.99346e-05	X
294	IPI00186903	APOL1	Isoform 2 of Apolipoprotein-L1 precursor	2	-0.023224	0.753687	-0.159922	0.0296712	0.437269	4.86655e-10	X
295	IPI00009619	CADM3	Isoform 2 of Cell adhesion molecule 3 precursor	7	-0.0322837	0.66266	0.0163666	0.825003	-0.0885909	0.230466	X
296	IPI00028015	LAIR1	Isoform 2 of Leukocyte-associated immunoglobulin-like receptor 1 precursor	2	-0.11427	0.121433	0.146263	0.0469657	-0.0133069	0.857329	X
297	IPI00299059	CHL1	Isoform 2 of Neural cell adhesion molecule L1-like protein precursor	44	-0.0321468	0.664004	-0.186994	0.0108131	-0.337194	2.68644e-06	X
298	IPI00470716	SCG5	Isoform 2 of Neuroendocrine protein 7B2 precursor	14	-0.0911799	0.217073	-0.424946	1.65055e-09	0.139264	0.0586809	X
299	IPI00383530	ARHGAP25	Isoform 2 of Rho GTPase-activating protein 25	2	-0.151442	0.039614	-0.243858	0.000822846	-0.11429	0.121367	X
300	IPI00220558	RYR1	Isoform 2 of Ryanodine receptor 1	2	-0.0154407	0.834757	-0.0872931	0.237395	-0.310839	1.65954e-05	X
301	IPI00384697	ALB	Isoform 2 of Serum albumin precursor	224	-0.00572441	0.938358	-0.0583145	0.430429	-0.336032	2.92157e-06	X
302	IPI00023283	TTN	Isoform 2 of Titin	10	0.0355289	0.631141	-0.0987785	0.180994	-0.043113	0.560098	X
303	IPI00044748	FMNL2	Isoform 3 of Formin-like protein 2	2	-0.17952	0.0144816	-0.245582	0.000753358	-0.0886004	0.230416	X
304	IPI00443574	NFASC	Isoform 3 of Neurofascin precursor	20	0.0288326	0.696841	0.0654608	0.376006	-0.229767	0.0016541	X
305	IPI00219042	PAM	Isoform 3 of Peptidyl-glycine alpha-amidating monooxygenase precursor	24	-0.0394937	0.593522	-0.17628	0.0163843	-0.283235	9.36051e-05	X
306	IPI00157417	SEZ6L	Isoform 4 of Seizure 6-like protein precursor	7	-0.0730201	0.323266	-0.234832	0.00129304	-0.0176945	0.81106	X
307	IPI00034319	CUTA	Isoform A of Protein CutA precursor	3	0.229218	0.00169837	0.204147	0.00531497	-0.197644	0.00700343	X
308	IPI00024825	PRG4	Isoform A of Proteoglycan-4 precursor	5	0.116738	0.113545	0.0792945	0.283315	-0.0961349	0.193009	X
309	IPI00006608	APP	Isoform APP770 of Amyloid beta A4 protein precursor (Fragment)	27	-0.0990277	0.179891	-0.35216	8.84109e-07	-0.226464	0.00193692	X
310	IPI00296537	FBLN1	Isoform C of Fibulin-1 precursor	16	-0.0748704	0.311124	-0.407329	8.70393e-09	-0.120961	0.100981	X
311	IPI00218875	SPP1	Isoform C of Osteopontin precursor	26	0.198108	0.00686875	-0.178729	0.0149273	0.280611	0.00010934	X
312	IPI00296534	FBLN1	Isoform D of Fibulin-1 precursor	15	-0.0344447	0.641601	-0.276526	0.000138833	-0.24651	0.00071821	X
313	IPI00021891	FGG	Isoform Gamma-B of Fibrinogen gamma chain precursor	25	-0.0824687	0.264424	-0.00430197	0.953656	0.0371302	0.615826	X
314	IPI00032328	KNG1	Isoform HMW of Kininogen-1 precursor	29	0.0570335	0.440642	-0.13358	0.0698777	-0.0623879	0.398872	X
315	IPI00027703	MAN2A2	Isoform Long of Alpha-mannosidase IIx	6	-0.119566	0.105002	0.277137	0.000133991	-0.183936	0.0122013	X
316	IPI00026104	IDS	Isoform Long of Iduronate 2-sulfatase precursor	3	-0.0336225	0.649581	-0.193974	0.0081539	-0.224691	0.00210621	X
317	IPI00220644	PKM2	Isoform M1 of Pyruvate kinase isozymes M1/M2	21	-0.00129347	0.986059	-0.146733	0.0462556	0.00531495	0.94276	X
318	IPI00220737	NCAM1	Isoform N-CAM 120 of Neural cell adhesion molecule 1, 120 kDa isoform precursor	25	-0.0384476	0.603348	-0.0741526	0.315798	-0.476344	7.20968e-12	X
319	IPI00012503	PSAP	Isoform Sap-mu-0 of Proactivator polypeptide precursor	14	0.0449968	0.543067	0.00880828	0.905279	-0.161521	0.0280577	X
320	IPI00025276	TNXB	Isoform XB of Tenascin-X precursor	9	0.0563406	0.446223	0.134838	0.0672613	0.0417546	0.572536	X
321	IPI00023845	KLK6	Kallikrein-6 precursor	13	-0.163353	0.0263021	-0.4891	1.61737e-12	-0.317914	1.03495e-05	X
322	IPI00009865	KRT10	Keratin, type I cytoskeletal 10	9	-0.0614502	0.406011	-0.203734	0.00541025	-0.00564929	0.939166	X
323	IPI00015309	KRT12	Keratin, type I cytoskeletal 12	2	-0.219488	0.00268369	-0.247653	0.000677049	-0.174528	0.0175012	X
324	IPI00219217	LDHB	L-lactate dehydrogenase B chain	9	-0.118022	0.109602	-0.160153	0.0294335	-0.213138	0.00358104	X
325	IPI00827875	-	Lambda-chain precursor	16	0.141752	0.054268	0.405007	1.07606e-08	0.119879	0.10409	X
326	IPI00022417	LRG1	Leucine-rich alpha-2-glycoprotein precursor	18	0.0594668	0.421359	-0.0601373	0.416133	0.490386	1.38645e-12	X
327	IPI00166036	LRRC8B	Leucine-rich repeat-containing protein 8B	2	-0.0620803	0.401205	0.0479191	0.517163	-0.144147	0.0502817	X
328	IPI00017592	LETM1	Leucine zipper-EF-hand-containing transmembrane protein 1, mitochondrial precursor	2	0.281552	0.000103431	0.0308256	0.677022	0.117244	0.111977	X
329	IPI00788824	IGLV1-44	Light chain Fab	6	0.25839	0.000383535	0.350185	1.02717e-06	0.447792	1.64875e-10	X
330	IPI00013303	LSAMP	Limbic system-associated membrane protein precursor	10	-0.0490784	0.507066	-0.423978	1.81291e-09	-0.100937	0.171601	X
331	IPI00020986	LUM	Lumican precursor	12	-0.0202195	0.784716	-0.0777804	0.292638	-0.411631	5.851e-09	X
332	IPI00001593	PRCP	Lysosomal Pro-X carboxypeptidase precursor	4	-0.0645894	0.382408	-0.193571	0.00829012	-0.185082	0.011664	X
333	IPI00019038	LYZ	Lysozyme C precursor	10	0.265163	0.000264624	0.626727	0	0.0815222	0.269965	X
334	IPI00011218	CSF1R	Macrophage colony-stimulating factor 1 receptor precursor	10	-0.111249	0.131661	-0.308701	1.90951e-05	-0.234016	0.00134584	X
335	IPI00022284	PRNP	Major prion protein precursor	8	-0.0492961	0.505181	-0.236174	0.00121027	-0.149603	0.0421054	X
336	IPI00027166	TIMP2	Metalloproteinase inhibitor 2 precursor	9	-0.111911	0.129368	-0.443188	2.65938e-10	0.112028	0.128964	X
337	IPI00385143	-	Microfibrillar protein 2 (Fragment)	3	0.242599	0.000877291	0.278738	0.000122049	-0.0783326	0.289214	X
338	IPI00025465	OGN	Mimecan precursor	22	-0.121797	0.0986267	-0.345424	1.46843e-06	-0.0991317	0.179431	X
339	IPI00029260	CD14	Monocyte differentiation antigen CD14 precursor	20	0.421929	2.20922e-09	0.479712	4.88831e-12	0.0691563	0.349596	X
340	IPI00217493	MB	Myoglobin	7	0.0985738	0.181904	-0.096945	0.189267	0.022032	0.765953	X
341	IPI00783024	-	Myosin-reactive immunoglobulin heavy chain variable region (Fragment)	28	0.120597	0.102016	0.366286	2.93479e-07	-0.148375	0.04384	X
342	IPI00549330	IGKV3D-15	Myosin-reactive immunoglobulin light chain variable region	3	0.272316	0.000176896	0.447583	1.6851e-10	0.387541	5.04015e-08	X
343	IPI00009997	B3GNT1	N-acetyllactosaminide beta-1,3-N-acetylglucosaminyltransferase	24	-0.14518	0.0486395	-0.385007	6.2594e-08	-0.418233	3.14553e-09	X
344	IPI00828191	-	NANUC-2 heavy chain (Fragment)	4	0.197884	0.00693334	0.457373	5.95627e-11	-0.13251	0.0721692	X
