# Supplementary material for: The cerebrospinal fluid proteome in HIV infection: change associated with disease severity
Source: Clin Proteomics. 2012 Mar 20;9(1):3. doi: 10.1186/1559-0275-9-3 (PMC3353874; doi:10.1186/1559-0275-9-3)
Supplement: Additional file 3 — Tables S2. Proteins identified in the cerebrospinal fluid of subject samples and correlation analysis of protein abundance with orthogonal markers of HIV CNS infection and pathology. [file 1559-0275-9-3-S3.XLS]

## Sheet: Supplementary table 1 final
IPI	gene symbol	Protein Name	peptide sequence	monoisotopic mass	Average Mass Error (PPM)	Average % NET error	charge	tryptic state	XCorr
IPI00000006	HRAS	GTPase HRas precursor	R.QAQDLAR.S	800.414	0.248496	-2.55789	2	Full	2.1351
IPI00000015	SFRS4	Splicing factor, arginine/serine-rich 4	K.EDTDRSQSR.S	1092.48	2.2978	-0.12084	2	Full	2.6777
IPI00000044	PDGFB	Platelet-derived growth factor B chain precursor	A.EGDPIPEELYEMLSDHSIR.S	2229.03	-0.383979	0.716804	2	Partial	4.0567
IPI00000044	PDGFB	Platelet-derived growth factor B chain precursor	R.SHSGGELESLAR.G	1241.6	-5.02118	-1.75826	2	Full	3.4546
IPI00000045	IL1RN	Isoform 1 of Interleukin-1 receptor antagonist protein precursor	P.NVNLEEK.I	844.429	-0.457824	3.10094	2	Partial	3.1203
IPI00000075	TGFB1	Transforming growth factor beta-1 precursor	R.EAVPEPVLLSR.A	1208.68	0.1821	-1.54904	2	Full	2.4839
IPI00000130	SST	Somatostatin precursor	K.SLAAAAGKQELAK.Y	1256.71	-1.13869	3.59952	2	Full	4.3069
IPI00000130	SST	Somatostatin precursor	R.SANSNPAMAPRE.R	1243.56	0.844671	6.5145	2	Partial	3.8692
IPI00000130	SST	Somatostatin precursor	R.SANSNPAMAPR.E	1114.52	0.355221	2.69049	2	Full	3.3519
IPI00000137	GNPTG	N-acetylglucosamine-1-phosphotransferase subunit gamma precursor	K.RDPSPVSGPVHLFR.L	1562.83	-0.357492	2.65846	2	Full	5.3325
IPI00000137	GNPTG	N-acetylglucosamine-1-phosphotransferase subunit gamma precursor	R.DPSPVSGPVHLFR.L	1406.73	0.299418	-5.83732	2	Full	2.6364
IPI00000137	GNPTG	N-acetylglucosamine-1-phosphotransferase subunit gamma precursor	R.QWDQVEQDLADELITPQGHEK.L	2478.17	0.816329	-2.34913	2	Full	4.2464
IPI00000137	GNPTG	N-acetylglucosamine-1-phosphotransferase subunit gamma precursor	K.MKVVEEPNAFGVNNPFLPQASR.L	2443.23	0.792966	-1.72255	3	Full	4.8172
IPI00000141	ZBTB37	Isoform 1 of Zinc finger and BTB domain-containing protein 37	G.NRRGQVSAVLDIR.E	1482.84	-4.5711	2.05433	3	Partial	3.8981
IPI00000149	CASP8	Isoform 1 of Caspase-8 precursor	D.LLITYLNTR.K	1105.65	0.142269	2.1558	2	Partial	2.3844
IPI00000230	TPM1	tropomyosin 1 alpha chain isoform 2	R.LATALQKLEEAEKAADESER.G	2201.12	-0.860926	-0.649917	3	Full	5.1142
IPI00000230	TPM1	tropomyosin 1 alpha chain isoform 2	K.KAAEDRSK.Q	903.477	-0.0855583	1.95569	2	Full	2.2349
IPI00000247	EBPL	Emopamil-binding protein-like	K.EYGKADAR.W	908.435	3.88591	-1.75051	2	Full	2.1181
IPI00000296	C3orf10	Isoform 1 of Probable protein BRICK1	R.EIHQDWANREYIEIITSSIKK.I	2572.33	1.18838	1.87609	3	Full	3.4999
IPI00000643	BAG2	BAG family molecular chaperone regulator 2	R.IIDEVVNKFLDDLGNAKSHLMSL.Y	2570.34	-1.28983	-2.16298	3	Partial	3.5109
IPI00000760	DDAH2	N(G),N(G)-dimethylarginine dimethylaminohydrolase 2	R.IVEIGDENATLDGTDVLFTGR.E	2234.11	-3.93876	1.00402	2	Full	3.8595
IPI00000764	PLEKHM1	Pleckstrin homology domain-containing family M member 1	R.SGALKELSK.R	931.534	-0.715916	-2.41058	2	Full	2.6351
IPI00000779	ADAM22	Isoform 1 of ADAM 22 precursor	C.GQAGDASLMELEKR.K	1503.74	0.335099	-2.33204	2	Partial	3.7691
IPI00000779	ADAM22	Isoform 1 of ADAM 22 precursor	C.GQAGDASLMELEKRK.E	1631.83	-1.64637	-0.882566	2	Partial	3.5191
IPI00000779	ADAM22	Isoform 1 of ADAM 22 precursor	R.SGGEDESRHDALDTR.V	1643.71	0.990379	-5.27507	2	Full	2.8812
IPI00000779	ADAM22	Isoform 1 of ADAM 22 precursor	K.SVVNMADLIYKDQLK.T	1735.92	-1.42576	-2.13646	2	Full	3.7345
IPI00000779	ADAM22	Isoform 1 of ADAM 22 precursor	R.LFEFSLDDLPSEFQQVNITPSK.F	2553.26	1.73609	-1.42797	3	Full	4.7139
IPI00000779	ADAM22	Isoform 1 of ADAM 22 precursor	C.GQAGDASLMELEK.R	1347.63	0.551188	0.750779	2	Partial	3.9327
IPI00000824	NTRK3	Isoform A of NT-3 growth factor receptor precursor	R.SLHTLNAVDMELYTGLQK.L	2032.03	0.403636	1.2323	3	Full	4.4767
IPI00000828	PENK	Proenkephalin A precursor	R.LVRPADINFLACVMECEGKLPSLK.I	2645.37	0.238832	2.10827	3	Full	6.8632
IPI00000828	PENK	Proenkephalin A precursor	K.IWETCKELLQLSKPELPQDGTSTLRENSKPEESHLLA.K	4219.15	2.72723	-0.753186	3	Partial	4.509
IPI00000828	PENK	Proenkephalin A precursor	E.EDDSLANSSDLLK.E	1405.66	-0.271119	-0.66529	1	Partial	3.8057
IPI00000828	PENK	Proenkephalin A precursor	K.DAEEDDSLANSSDLLKELLETGDNRER.S	3033.4	-0.377596	-3.56865	3	Full	6.2106
IPI00000828	PENK	Proenkephalin A precursor	R.ENSKPEESHLLA.K	1352.66	1.2216	-0.580944	1	Partial	2.9883
IPI00000828	PENK	Proenkephalin A precursor	L.SKPELPQDGTSTLR.E	1527.79	-5.53159	-1.80212	2	Partial	2.4437
IPI00000837	GRM3	Metabotropic glutamate receptor 3 precursor	K.FIGFTMYTTCIIWLAFLP.I	2136.08	-4.00804	-1.24107	3	Partial	2.6126
IPI00000874	PRDX1	Peroxiredoxin-1	R.QITVNDLPVGR.S	1210.67	1.48018	-2.58657	1	Full	2.8732
IPI00000874	PRDX1	Peroxiredoxin-1	K.IGHPAPNFK.A	979.524	1.09717	-1.52004	2	Full	1.9736
IPI00001328	-	Protein	G.TCEIVTLDRDSSQPR.R	1718.83	1.30135	-3.13692	3	Partial	2.8645
IPI00001399	AJAP1	Adherens junction-associated protein 1	K.AGLAKPPAAAK.S	993.597	0.709644	-0.53074	2	Full	3.1355
IPI00001399	AJAP1	Adherens junction-associated protein 1	R.DQAAALVPK.A	911.508	-1.65671	0.97478	2	Full	2.5933
IPI00001399	AJAP1	Adherens junction-associated protein 1	K.SSPSLASSSSSSSSAVAGGAPEQQALLR.R	2618.28	-0.0693968	-5.66916	3	Full	6.2331
IPI00001400	IL12RB1	Isoform Long of Interleukin-12 receptor beta-1 chain precursor	E.MNVAQEFQLRR.R	1390.71	-2.31888	-1.92426	2	Partial	3.0504
IPI00001433	PCDHB15	Protocadherin beta 15 precursor	R.GSFVANLANDLGLGVGE.L	1631.82	-1.09682	3.99171	2	Partial	2.6182
IPI00001450	PCDHB12	Protocadherin beta 12 precursor	L.ESAKDLDVGINAVK.S	1457.77	-0.214917	0.767695	2	Partial	3.1752
IPI00001477	DDR1	Isoform 1 of Epithelial discoidin domain-containing receptor 1 precursor	R.HNLGGNLGDPR.A	1148.57	-0.967465	2.90592	2	Full	2.5727
IPI00001477	DDR1	Isoform 1 of Epithelial discoidin domain-containing receptor 1 precursor	R.YALGMQDR.T	952.444	-3.34812	0.891349	2	Full	2.1357
IPI00001477	DDR1	Isoform 1 of Epithelial discoidin domain-containing receptor 1 precursor	R.LPGGVECR.F	829.412	-3.27582	-0.358443	2	Full	2.4121
IPI00001506	NPY	Neuropeptide Y precursor	R.SSPETLISDLLMR.E	1460.75	-0.163546	-3.71182	2	Full	4.3062
IPI00001506	NPY	Neuropeptide Y precursor	R.ESTENVPR.T	930.441	3.95254	3.82449	1	Full	1.986
IPI00001516	PCDHAC2;PCDHAC1	Isoform Long of Protocadherin alpha C2 precursor	R.FPRPNYQLQVSESVAPGAR.F	2115.09	1.96853	-3.10471	2	Full	3.9999
IPI00001551	HOXD1	Homeobox protein Hox-D1	T.KQLTELEK.E	987.56	4.05504	-1.99327	1	Partial	3.523
IPI00001562	PCYT1B	Isoform 2 of Choline-phosphate cytidylyltransferase B	R.YVDEVIRDAPWTL.T	1575.79	-1.82105	1.30547	3	Partial	2.7779
IPI00001593	PRCP	Lysosomal Pro-X carboxypeptidase precursor	K.IVTTDFRK.S	978.55	-2.91891	0.0749061	2	Full	1.9827
IPI00001593	PRCP	Lysosomal Pro-X carboxypeptidase precursor	K.NALDPMSVLLAR.S	1298.7	-2.15677	-1.45913	2	Full	3.4998
IPI00001593	PRCP	Lysosomal Pro-X carboxypeptidase precursor	R.YLVADKYWK.K	1184.62	-2.57373	3.06393	2	Full	2.2702
IPI00001593	PRCP	Lysosomal Pro-X carboxypeptidase precursor	R.DFYDSAGKQH.-	1166.5	-3.97634	0.374072	2	Full	2.626
IPI00001611	IGF2	Isoform 1 of Insulin-like growth factor II precursor	R.GHVLAKELEAFR.E	1368.75	-0.666374	1.1576	2	Full	3.7384
IPI00001611	IGF2	Isoform 1 of Insulin-like growth factor II precursor	R.SCDLALLETYCATPAKSE.R	1913.87	-0.648109	0.54602	2	Partial	3.9128
IPI00001611	IGF2	Isoform 1 of Insulin-like growth factor II precursor	R.GFYFSRPASR.V	1186.59	-0.960653	4.62631	2	Full	2.4619
IPI00001611	IGF2	Isoform 1 of Insulin-like growth factor II precursor	R.GHVLAK.E	623.375	-0.373451	3.89226	1	Full	2.013
IPI00001611	IGF2	Isoform 1 of Insulin-like growth factor II precursor	K.ELEAFREAK.R	1091.56	-1.75822	-1.91116	2	Full	2.753
IPI00001611	IGF2	Isoform 1 of Insulin-like growth factor II precursor	R.GIVEECCFR.S	1054.46	-0.904825	-0.630665	2	Full	2.3871
IPI00001633	FLRT2	Leucine-rich repeat transmembrane protein FLRT2 precursor	R.NFVYCNERSLTSVPLGIPEGVTV.L	2493.26	0.194003	1.57682	3	Partial	2.9467
IPI00001633	FLRT2	Leucine-rich repeat transmembrane protein FLRT2 precursor	R.MLTQGVFDNLSNLK.Q	1578.81	5.24681	0.683934	2	Full	2.3412
IPI00001662	OPCML	Opioid-binding protein/cell adhesion molecule precursor	R.STILYAGNDKWSIDPR.V	1834.92	-0.758452	-0.2654	3	Full	4.707
IPI00001662	OPCML	Opioid-binding protein/cell adhesion molecule precursor	K.AMDNVTVR.Q	904.444	-0.695566	2.98574	2	Full	2.4122
IPI00001662	OPCML	Opioid-binding protein/cell adhesion molecule precursor	V.SEDEYLEISDIKR.D	1595.77	-1.15355	-4.55741	2	Partial	3.1172
IPI00001662	OPCML	Opioid-binding protein/cell adhesion molecule precursor	K.NTGVSVGQK.G	888.466	-0.925527	6.86268	1	Full	2.7791
IPI00001662	OPCML	Opioid-binding protein/cell adhesion molecule precursor	K.ITVNYPPYISK.A	1293.7	-0.661747	-0.879366	1	Full	3.5818
IPI00001662	OPCML	Opioid-binding protein/cell adhesion molecule precursor	K.AKNTGVSVGQK.G	1087.6	0.524734	12.3226	1	Full	3.2802
IPI00001662	OPCML	Opioid-binding protein/cell adhesion molecule precursor	R.LATGLDGMRIENK.G	1416.74	0.178156	-4.15347	2	Full	3.2891
IPI00001662	OPCML	Opioid-binding protein/cell adhesion molecule precursor	R.LATGLDGMR.I	932.475	-2.00273	-1.06731	2	Full	2.7602
IPI00001662	OPCML	Opioid-binding protein/cell adhesion molecule precursor	R.DQSGEYECSALNDVAAPDVRK.V	2266.02	1.7394	1.73568	2	Full	4.9282
IPI00001662	OPCML	Opioid-binding protein/cell adhesion molecule precursor	K.VKITVNYPPYISK.A	1520.86	0.905869	-0.653978	2	Full	3.9567
IPI00001662	OPCML	Opioid-binding protein/cell adhesion molecule precursor	K.EGQGFVSEDEYLEISDIKR.D	2213.05	1.22085	1.10465	2	Full	4.3619
IPI00001662	OPCML	Opioid-binding protein/cell adhesion molecule precursor	Y.ISKAKNTGVSVGQKGILSCEASAVPMAEFQWFKEETR.L	4026.03	-0.108544	-2.84202	3	Partial	3.7728
IPI00001674	TAC3	Isoform 1 of Neurokinin-B precursor	R.SVQPDSPTDVNQENVPSFGILK.Y	2370.17	4.04427	-1.53316	3	Full	3.7058
IPI00001712	CTNNA3	Isoform 1 of Catenin alpha-3	I.FHEHTSRLVEVANLACSMSTNEDGIK.I	2887.36	-4.2863	-1.81944	3	Partial	3.1604
IPI00001734	PSAT1	Isoform 1 of Phosphoserine aminotransferase	K.LPHSVLLEIQKELLDYK.G	2037.15	-4.98024	0.408017	2	Full	3.3775
IPI00001753	MYH4	Myosin-4	K.KKLETDISQIQGEMEDIVQEAR.N	2559.28	-7.25828	2.77362	2	Full	5.1808
IPI00001753	MYH4	Myosin-4	K.KLETDISQIQGEMEDIVQEAR.N	2431.19	-0.657908	-3.19625	2	Full	6.0396
IPI00001872	PCDHGC3;PCDHGA12	Isoform 1 of Protocadherin gamma C3 precursor	K.YAELVLER.A	991.534	0.368823	1.75228	2	Full	2.2789
IPI00001872	PCDHGC3;PCDHGA12	Isoform 1 of Protocadherin gamma C3 precursor	R.VLEDAPSGTR.V	1043.52	-1.82037	2.19116	2	Full	2.5543
IPI00001872	PCDHGC3;PCDHGA12	Isoform 1 of Protocadherin gamma C3 precursor	A.STVIHYEIPEEREK.G	1728.87	-2.03613	1.04646	3	Partial	4.1822
IPI00001891	AUP1	Isoform Long of Ancient ubiquitous protein 1 precursor	K.ELGQTGTRLTPADK.A	1485.78	1.45459	-1.28486	2	Full	2.7236
IPI00001893	PCDH7	Isoform A of Protocadherin-7 precursor	S.EGGGGTNPGGRSSVFELQVADTPDGEKQPQLIVK.G	3466.73	-2.04406	-0.917831	3	Partial	3.7597
IPI00001893	PCDH7	Isoform A of Protocadherin-7 precursor	R.VLITDVNDNSPR.F	1341.69	4.92044	5.39647	2	Full	3.3645
IPI00001893	PCDH7	Isoform A of Protocadherin-7 precursor	Y.ELLQEPGGGGSGGESRR.A	1684.81	-3.70902	2.8035	2	Partial	2.1224
IPI00001893	PCDH7	Isoform A of Protocadherin-7 precursor	K.LFEIDPTSGVVSLVGK.L	1659.91	-4.48832	0.970794	2	Full	3.7855
IPI00001893	PCDH7	Isoform A of Protocadherin-7 precursor	R.IDREEVNQLR.F	1270.66	-0.475815	4.01604	2	Full	3.2007
IPI00001895	PCDH8	Isoform 1 of Protocadherin-8 precursor	R.LTLAGPVDYER.Q	1232.64	2.08066	3.08993	2	Full	2.3431
IPI00001895	PCDH8	Isoform 1 of Protocadherin-8 precursor	R.LAEPHSPFR.V	1052.54	4.03833	1.44399	2	Full	2.6799
IPI00001895	PCDH8	Isoform 1 of Protocadherin-8 precursor	R.GPAAPASAGSPER.S	1166.57	2.99237	8.84765	2	Full	2.3423
IPI00001952	ENDOD1	Endonuclease domain-containing 1 protein precursor	R.APRPAPGGAEQR.W	1205.63	-0.405266	-5.26576	3	Full	3.9872
IPI00001952	ENDOD1	Endonuclease domain-containing 1 protein precursor	R.DRIPVYSAFR.A	1222.65	1.01231	-1.23179	2	Full	2.9037
IPI00001952	ENDOD1	Endonuclease domain-containing 1 protein precursor	R.DSDIIEDVMVKDLQK.L	1746.87	-1.03986	2.57276	2	Full	4.1533
IPI00001952	ENDOD1	Endonuclease domain-containing 1 protein precursor	K.ILEVVNQIQDEER.M	1583.82	-0.478465	-2.90336	2	Full	4.5243
IPI00001952	ENDOD1	Endonuclease domain-containing 1 protein precursor	K.QALNTDYLDSDYQR.G	1700.76	-0.821631	-3.23292	2	Full	4.5758
IPI00001952	ENDOD1	Endonuclease domain-containing 1 protein precursor	R.WYVNLHSLMDR.A	1432.69	0.161863	-1.13283	2	Full	3.8266
IPI00001952	ENDOD1	Endonuclease domain-containing 1 protein precursor	R.FATLYSTR.D	957.492	-0.272483	6.93735	1	Full	2.3937
IPI00001952	ENDOD1	Endonuclease domain-containing 1 protein precursor	E.GRLVGEEEAGFGECDKFFYAGTPPAGLAADSHVK.I	3524.67	-0.122934	-1.86349	3	Partial	3.3178
IPI00001952	ENDOD1	Endonuclease domain-containing 1 protein precursor	K.LLPFNPQLFQNNCGETEQDTEK.M	2564.19	0.120662	-1.36392	3	Full	4.541
IPI00002061	BTBD7	Isoform 1 of BTB/POZ domain-containing protein 7	G.SLSEVQALVAGKPNMTR.A	1799.96	4.03804	-3.8887	2	Partial	3.4386
IPI00002127	DNAH1	Heat shock regulated-1	D.NKKLCLSSGEIIK.L	1431.81	-1.50348	2.44491	2	Partial	3.0836
IPI00002142	PCDH10	Protocadherin-10 precursor	R.VAAVDADDGENAR.L	1301.58	-1.80664	9.14061	2	Full	4.2043
IPI00002142	PCDH10	Protocadherin-10 precursor	R.VLDANDNAPEISFSTVK.E	1818.9	-0.938149	-3.28938	2	Full	2.6123
IPI00002147	CHI3L1	Chitinase-3-like protein 1 precursor	R.SFTLASSETGVGAPISGPGIPGRFTK.E	2533.32	-1.01989	-0.451969	2	Full	4.09
IPI00002147	CHI3L1	Chitinase-3-like protein 1 precursor	K.LVMGIPTFGR.S	1089.6	-0.529185	0.764037	1	Full	2.7746
IPI00002147	CHI3L1	Chitinase-3-like protein 1 precursor	K.SKVQYLKDR.Q	1135.63	0.81461	2.79048	2	Full	2.3441
IPI00002147	CHI3L1	Chitinase-3-like protein 1 precursor	K.GNQWVGYDDQESVK.S	1623.72	-1.51997	3.81238	2	Full	3.8686
IPI00002147	CHI3L1	Chitinase-3-like protein 1 precursor	R.SFTLASSETGVGAPISGPGIPGR.F	2157.11	-1.8873	-3.4201	2	Full	5.3817
IPI00002147	CHI3L1	Chitinase-3-like protein 1 precursor	R.DKQHFTTLIK.E	1229.68	0.6409	3.25702	2	Full	3.2193
IPI00002147	CHI3L1	Chitinase-3-like protein 1 precursor	R.THGFDGLDLAWLYPGRR.D	1972.99	-0.189813	-1.40414	2	Full	3.227
IPI00002147	CHI3L1	Chitinase-3-like protein 1 precursor	K.AEFIKEAQPGKK.Q	1344.74	1.29713	1.71222	2	Full	3.5769
IPI00002147	CHI3L1	Chitinase-3-like protein 1 precursor	K.TLLSVGGWNFGSQR.F	1520.77	-4.17182	-0.566283	2	Full	4.7089
IPI00002147	CHI3L1	Chitinase-3-like protein 1 precursor	R.GQEDASPDRFSNTDYAVGYMLR.L	2491.11	-0.502989	-0.982396	2	Full	5.9097
IPI00002147	CHI3L1	Chitinase-3-like protein 1 precursor	K.QLLLSAALSAGK.V	1170.7	0.833606	0.700415	2	Full	2.5477
IPI00002147	CHI3L1	Chitinase-3-like protein 1 precursor	K.VTIDSSYDIAK.I	1210.61	0.609115	5.08879	1	Full	3.3712
IPI00002147	CHI3L1	Chitinase-3-like protein 1 precursor	K.VQYLKDR.Q	920.508	1.76576	-0.519033	2	Full	2.1663
IPI00002147	CHI3L1	Chitinase-3-like protein 1 precursor	R.ILGQQVPYATK.G	1216.68	-1.02311	0.433028	2	Full	3.9248
IPI00002211	SEMA6A	Isoform 2 of Semaphorin-6A precursor	K.HANVALFADGK.L	1141.59	-1.28321	3.1086	2	Full	3.7166
IPI00002236	MFGE8	Lactadherin precursor	R.LASHEYLK.A	959.508	-2.14079	4.08695	2	Full	2.5992
IPI00002251	PDP2	[Pyruvate dehydrogenase [lipoamide]]-phosphatase 2, mitochondrial precursor	E.RLAAMLTLPEDLAR.M	1568.87	-3.58576	0.303406	2	Partial	3.4002
IPI00002280	PCSK1N	ProSAAS precursor	R.ALAHLLEAERQER.A	1534.82	-0.374571	-0.223322	2	Full	3.651
IPI00002280	PCSK1N	ProSAAS precursor	R.NSDPALGLDDDPDAPAAQLAR.A	2121	-0.443848	-4.14268	2	Full	6.2668
IPI00002280	PCSK1N	ProSAAS precursor	R.AADHDVGSELPPEGVLGALLR.V	2115.1	0.0143256	-0.823318	2	Full	6.5898
IPI00002280	PCSK1N	ProSAAS precursor	R.ILAGSADSEGVAAPR.R	1412.73	-0.959422	-5.01208	1	Full	4.5341
IPI00002280	PCSK1N	ProSAAS precursor	R.ARAEAQEAEDQQAR.V	1571.73	-0.868407	1.60768	2	Full	5.1623
IPI00002280	PCSK1N	ProSAAS precursor	R.GEAAGAVQELAR.A	1170.6	0.636597	4.5806	1	Full	4.5309
IPI00002280	PCSK1N	ProSAAS precursor	R.AEAQEAEDQQAR.V	1344.59	-0.665556	3.6472	2	Full	3.1842
IPI00002280	PCSK1N	ProSAAS precursor	R.VLAQLLR.V	811.528	0.193339	2.58044	2	Full	2.4774
IPI00002280	PCSK1N	ProSAAS precursor	R.SVPRGEAAGAVQELAR.A	1609.85	-1.88092	0.499395	2	Full	4.5562
IPI00002280	PCSK1N	ProSAAS precursor	A.DHDVGSELPPEGVLGALLR.V	1973.02	0.275922	-3.62453	2	Partial	6.4747
IPI00002280	PCSK1N	ProSAAS precursor	A.SPPLAETGAPR.R	1094.57	-0.953432	2.89192	2	Partial	3.0722
IPI00002280	PCSK1N	ProSAAS precursor	R.ALAHLLEAER.Q	1121.62	-1.18365	5.28314	1	Full	3.5318
IPI00002280	PCSK1N	ProSAAS precursor	R.GLSAASPPLAETGAPR.R	1493.78	-3.07387	-2.41785	2	Full	4.165
IPI00002280	PCSK1N	ProSAAS precursor	D.PALGLDDDPDAPAAQLAR.A	1804.9	6.60786	0.442378	2	Partial	5.0454
IPI00002280	PCSK1N	ProSAAS precursor	D.PDAPAAQLAR.A	1008.54	2.28698	-6.86639	2	Partial	3.0886
IPI00002280	PCSK1N	ProSAAS precursor	A.ADHDVGSELPPEGVLGALLR.V	2044.06	-0.00469654	-2.10462	2	Partial	5.5403
IPI00002280	PCSK1N	ProSAAS precursor	L.PPEGVLGALLR.V	1120.66	-0.380222	-0.455178	2	Partial	3.1878
IPI00002280	PCSK1N	ProSAAS precursor	R.VKRLETPAPQVPAR.R	1560.91	-0.386505	4.45555	2	Full	3.5539
IPI00002280	PCSK1N	ProSAAS precursor	V.PRGEAAGAVQELAR.A	1423.75	-1.10068	-4.23386	2	Partial	3.429
IPI00002280	PCSK1N	ProSAAS precursor	L.AGSADSEGVAAPR.R	1186.56	3.05817	-4.24423	1	Partial	4.0413
IPI00002283	PTCHD2	Isoform 2 of Patched domain-containing protein 2	R.ETPPLEDLAANQSEDPR.N	1880.88	-2.25624	2.45334	3	Full	3.5249
IPI00002320	FLRT3	Leucine-rich repeat transmembrane protein FLRT3 precursor	R.LDMSNNNLSNLPQGIFDDLDNITQLILRNN.P	3413.69	5.61065	0.149833	3	Partial	3.5027
IPI00002340	CTA-216E10.6	CDNA: FLJ23584 fis, clone LNG14307	V.FLLVGGEGEHLASQGTTPAR.D	2039.04	-0.413086	-4.47053	2	Partial	2.5157
IPI00002342	ARSJ	CDNA: FLJ23548 fis, clone LNG08487	K.KKPSKNQAEK.K	1156.66	-1.52906	-2.81167	2	Full	2.3039
IPI00002412	PPT1	Palmitoyl-protein thioesterase 1 precursor	K.ETIPLQETSLYTQDR.L	1792.88	-0.395452	0.834349	2	Full	3.0193
IPI00002415	PPP1R3B	protein phosphatase 1, regulatory (inhibitor) subunit 3B	R.VSFADNQGLALTMVK.V	1592.82	-3.9619	-0.783957	2	Full	2.5011
IPI00002469	HCFC2	Host cell factor 2	K.NEGPHTSANVGVLSSCLDVR.T	2053.98	-2.64165	-0.399194	2	Full	2.3041
IPI00002487	MTHFR	Methylenetetrahydrofolate reductase	R.EMATTEVLK.R	1020.52	0.910324	-2.60057	2	Full	2.3648
IPI00002508	ONECUT1	Hepatocyte nuclear factor 6	L.HAIFKENK.R	985.534	0.039268	-0.461398	2	Partial	2.4774
IPI00002525	NENF	Neudesin precursor	K.GVVFDVTSGKEFYGR.G	1659.83	0.805687	2.45693	2	Full	2.2813
IPI00002525	NENF	Neudesin precursor	R.GAPYNALTGKDSTR.G	1449.72	-0.00303507	5.60499	2	Full	3.2205
IPI00002543	PCOLCE2	Procollagen C-endopeptidase enhancer 2 precursor	F.NGGEVNDAR.R	930.415	4.26261	-4.5365	2	Partial	2.3645
IPI00002545	PNMA3	Isoform 1 of Paraneoplastic antigen Ma3	K.GGPWEVIVK.P	983.544	0.280109	-1.22774	2	Partial	2.9674
IPI00002557	COPG2	Coatomer subunit gamma-2	K.SAVLQEARIFNETPINPR.R	2054.09	-4.81834	2.283	2	Full	2.8826
IPI00002560	NUMBL	Numb-like protein	K.ATVEKPSNPFSGDLQK.T	1716.87	2.67802	0.659571	2	Full	2.337
IPI00002580	PIK3C2A	Phosphatidylinositol-4-phosphate 3-kinase C2 domain-containing alpha polypeptide	E.KASENFIYSCAGCCVATYVLGICDRHNDNIMLR.S	3678.69	-2.58002	-0.183954	3	Partial	3.3349
IPI00002606	SCIN	Isoform 1 of Adseverin	K.QFFKDWRDKDQSDGFGKVYVTEK.V	2822.37	4.96438	1.73031	3	Full	4.1281
IPI00002714	DKK3	Dickkopf-related protein 3 precursor	R.EVPDEYE.V	879.35	3.62791	-4.30152	1	Partial	2.4918
IPI00002714	DKK3	Dickkopf-related protein 3 precursor	R.DQDGEILLPR.E	1154.59	-1.20675	-2.63172	2	Full	3.7195
IPI00002714	DKK3	Dickkopf-related protein 3 precursor	K.LRSAVEEMEAEEAAAK.A	1732.83	1.88414	-4.7237	2	Full	4.621
IPI00002714	DKK3	Dickkopf-related protein 3 precursor	R.SLTEEMALGEPAAAAAALLGGEEI.-	2313.14	-0.407887	-0.0131863	2	Full	5.2537
IPI00002714	DKK3	Dickkopf-related protein 3 precursor	R.GLLFPVCTPLPVEGELCHDPASR.L	2449.21	-0.0703083	-1.35558	2	Full	4.196
IPI00002714	DKK3	Dickkopf-related protein 3 precursor	R.SAVEEMEAEEAAAK.A	1463.64	-1.73068	0.500704	1	Full	5.5581
IPI00002714	DKK3	Dickkopf-related protein 3 precursor	R.EVPDEYEVGSFMEEVRQELEDLER.S	2926.32	0.388509	-1.60831	2	Full	3.0133
IPI00002714	DKK3	Dickkopf-related protein 3 precursor	R.DCQPGLCCAFQR.G	1339.55	0.481133	-1.11696	2	Full	3.9039
IPI00002714	DKK3	Dickkopf-related protein 3 precursor	R.EVPDEYEVGSFMEEV.R	1757.73	-0.539615	-2.38793	2	Partial	4.3164
IPI00002714	DKK3	Dickkopf-related protein 3 precursor	R.LLDLITWELEPDGALDR.C	1968.02	1.4822	-0.540811	2	Full	5.4697
IPI00002714	DKK3	Dickkopf-related protein 3 precursor	E.PAAAAAALLGGEEI.-	1252.67	-1.07131	-4.68217	1	Non	2.9442
IPI00002714	DKK3	Dickkopf-related protein 3 precursor	R.EVEELMEDTQHKLR.S	1755.85	-1.5351	-0.612197	2	Full	4.2806
IPI00002714	DKK3	Dickkopf-related protein 3 precursor	V.PDEYEVGSFMEEVRQELEDLER.S	2698.21	-0.357571	3.5624	2	Partial	5.4467
IPI00002714	DKK3	Dickkopf-related protein 3 precursor	R.SLTEEMALGEPAAAAAA.L	1601.76	-1.21479	-3.74379	2	Partial	4.2774
IPI00002714	DKK3	Dickkopf-related protein 3 precursor	V.RQELEDLER.S	1186.59	-0.921882	4.21477	2	Partial	3.5334
IPI00002714	DKK3	Dickkopf-related protein 3 precursor	R.EVEELMEDTQHK.L	1486.66	-0.391078	0.150031	2	Full	3.7874
IPI00002714	DKK3	Dickkopf-related protein 3 precursor	A.VEEMEAEEAAAK.A	1305.58	-3.29954	-4.65523	2	Partial	2.7789
IPI00002714	DKK3	Dickkopf-related protein 3 precursor	G.SFMEEVRQELEDLER.S	1908.89	5.29947	-0.858755	2	Partial	3.0521
IPI00002714	DKK3	Dickkopf-related protein 3 precursor	R.DSECCGDQLCVWGHCTK.M	1882.71	0.0644815	-0.566054	2	Full	4.102
IPI00002732	EXTL2	EXTL2 protein (Fragment)	R.YSNIMISQFGFPYANYK.K	2041.96	-2.59094	-1.63833	2	Full	5.5052
IPI00002732	EXTL2	EXTL2 protein (Fragment)	K.LLNHYQAVPNLHK.V	1545.84	-0.992081	4.70336	2	Full	3.2753
IPI00002732	EXTL2	EXTL2 protein (Fragment)	K.APDELWNSLGPHPIPVIFK.Q	2129.13	0.408477	-1.24384	2	Full	2.686
IPI00002745	CTSZ	Cathepsin Z precursor	R.IVTSTYKDGK.G	1110.59	-1.28922	2.13763	1	Full	2.9536
IPI00002745	CTSZ	Cathepsin Z precursor	R.STYPRPHEYLSPADLPK.S	1969.99	-1.28092	4.65508	2	Full	4.6201
IPI00002745	CTSZ	Cathepsin Z precursor	R.VGDYGSLSGR.E	1009.48	3.27336	-1.25407	2	Full	3.2567
IPI00002745	CTSZ	Cathepsin Z precursor	R.NVDGVNYASITR.N	1307.65	0.067067	-0.0561037	1	Full	3.4962
IPI00002756	GABBR1	Isoform 1A of Gamma-aminobutyric acid type B receptor subunit 1 precursor	K.WIGGSPPADQTLVIKTFRFL.S	2245.23	1.04947	1.91349	2	Partial	3.4578
IPI00002804	PKN2	Serine/threonine-protein kinase N2	Q.KQLDIELK.V	985.581	0.0393677	-0.66011	2	Partial	2.9011
IPI00002816	CTSF	Cathepsin F precursor	K.FSDLTEEEFR.T	1271.57	0.849267	0.926233	2	Full	3.7121
IPI00002880	ZMAT4	Isoform 1 of Zinc finger matrin-type protein 4	K.NKCCTLCNMSFTSAVVADSHYQGKIHAK.R	3055.41	-4.63924	0.22365	2	Full	3.7685
IPI00002925	CARTPT	Cocaine- and amphetamine-regulated transcript protein precursor	R.GTSCNSFLLK.C	1068.53	0.755807	-6.19767	2	Full	2.2156
IPI00002939	MSX1	msh homeobox 1	R.KPGAKESALAPSEGVQAAGGSAQPLGV.P	2476.29	-1.46291	-0.144019	3	Partial	3.4083
IPI00002984	NPC1L1	Isoform 1 of Niemann-Pick C1-like protein 1 precursor	R.HLQVWSPEAQRNISLQD.I	2020.01	0.0511383	1.22677	3	Partial	3.4512
IPI00003033	ELMO3	Engulfment and cell motility protein 3	K.NIIHSAAPMGDEMAHHLYVLQ.A	2346.12	-4.47981	-2.12407	2	Partial	2.628
IPI00003033	ELMO3	Engulfment and cell motility protein 3	R.QAAFEVEGESSGAGLSADRR.R	2035.96	2.57992	-1.31387	2	Full	2.2514
IPI00003102	CNTFR	Ciliary neurotrophic factor receptor alpha precursor	R.RLEVTWQTPSTWPDPESFPLK.F	2513.26	-1.98503	0.43454	2	Full	4.2643
IPI00003111	LOC652694	Ig kappa chain V-I region AU	C.DIQMTQSPSSLSASVGDR.V	1877.88	-0.578845	-5.55673	2	Full	6.1819
IPI00003111	LOC652694	Ig kappa chain V-I region AU	Q.MTQSPSSLSASVGDR.V	1521.71	4.19206	3.65969	1	Partial	4.7311
IPI00003111	LOC652694	Ig kappa chain V-I region AU	K.LLIYDASNLETGVPSR.F	1746.92	-0.845032	-2.89203	2	Full	4.9365
IPI00003111	LOC652694	Ig kappa chain V-I region AU	Q.SPSSLSASVGDR.V	1161.56	1.05961	0.770402	1	Partial	2.7997
IPI00003111	LOC652694	Ig kappa chain V-I region AU	S.NYLNWYQQKPGK.A	1537.77	-1.33109	2.849	2	Partial	3.3952
IPI00003111	LOC652694	Ig kappa chain V-I region AU	D.ASNLETGVPSR.F	1129.57	-0.086847	-3.11643	2	Partial	3.1186
IPI00003111	LOC652694	Ig kappa chain V-I region AU	I.QMTQSPSSLSASVGDR.V	1649.77	0.481401	-2.44549	2	Partial	3.5002
IPI00003111	LOC652694	Ig kappa chain V-I region AU	R.VTITCQASQDISNYLNWYQQKPGK.A	2784.35	0.191139	0.973287	3	Full	5.6178
IPI00003111	LOC652694	Ig kappa chain V-I region AU	R.VTITCQASQDISNYLNWYQQKPGKAPK.L	3080.54	-1.33051	-0.572833	3	Full	5.1144
IPI00003111	LOC652694	Ig kappa chain V-I region AU	Q.ASQDISNYLNWYQQKPGKAPK.L	2435.22	0.71398	-1.10098	2	Partial	3.6731
IPI00003176	HTRA1	Serine protease HTRA1 precursor	A.DIALIK.I	671.422	-0.250215	1.36283	1	Partial	2.0055
IPI00003176	HTRA1	Serine protease HTRA1 precursor	R.LHRPPVIVLQR.G	1326.82	0.0163548	4.18317	2	Full	4.4153
IPI00003176	HTRA1	Serine protease HTRA1 precursor	K.FLTESHDR.Q	1003.47	-0.00418547	1.73752	2	Full	1.9998
IPI00003351	ECM1	Extracellular matrix protein 1 precursor	K.LLPAQLPAEKEVGPPLPQEAVPLQK.E	2661.51	-1.09318	-0.680801	3	Full	4.7091
IPI00003351	ECM1	Extracellular matrix protein 1 precursor	A.ASEGGFTATGQR.Q	1180.55	-2.18958	3.15232	2	Partial	4.241
IPI00003351	ECM1	Extracellular matrix protein 1 precursor	L.PAQLPAEKEVGPPLPQEAVPLQK.E	2435.34	0.279057	-0.628419	2	Partial	4.5556
IPI00003351	ECM1	Extracellular matrix protein 1 precursor	K.EVGPPLPQEAVPLQK.E	1600.88	0.659261	0.112927	2	Full	3.1969
IPI00003351	ECM1	Extracellular matrix protein 1 precursor	R.QHVVYGPWNLPQSSYSHLTR.Q	2368.17	0.563304	2.47941	3	Full	4.3123
IPI00003351	ECM1	Extracellular matrix protein 1 precursor	K.LVWEEAMSR.F	1119.54	-1.41469	0.569965	1	Full	2.0199
IPI00003351	ECM1	Extracellular matrix protein 1 precursor	R.QGETLNFLEIGYSR.C	1625.8	-0.578483	-2.90624	2	Full	4.495
IPI00003351	ECM1	Extracellular matrix protein 1 precursor	R.FSCFQEEAPQPHYQLR.A	1978.9	-0.311739	-0.215093	2	Full	4.252
IPI00003351	ECM1	Extracellular matrix protein 1 precursor	R.QLRPEHFQEVGYAAPPSPPLSR.S	2475.27	-0.269628	0.361782	2	Full	4.3269
IPI00003351	ECM1	Extracellular matrix protein 1 precursor	R.RAPYPNYDRDILTIDIGR.V	2147.11	0.411203	4.07031	2	Full	3.9041
IPI00003351	ECM1	Extracellular matrix protein 1 precursor	R.HPPSPTRDECFAR.R	1511.69	-0.0669448	-6.548	2	Full	2.8555
IPI00003351	ECM1	Extracellular matrix protein 1 precursor	R.ACPSHQPDISSGLELPFPPGVPTLDNIK.N	2928.47	1.07039	-4.34127	3	Full	5.5059
IPI00003351	ECM1	Extracellular matrix protein 1 precursor	R.VTPNLMGHLCGNQR.V	1538.74	-0.426647	4.87279	2	Full	3.3773
IPI00003351	ECM1	Extracellular matrix protein 1 precursor	R.FCEAEFSVK.T	1058.47	-0.683059	1.13765	2	Full	2.4713
IPI00003351	ECM1	Extracellular matrix protein 1 precursor	K.AWEDTLDKYCDREYAVK.T	2103.96	-0.228427	-0.600104	3	Full	3.2381
IPI00003362	HSPA5	HSPA5 protein	K.VLEDSDLKKSDIDEIVLVGGSTR.I	2487.31	2.25754	2.6993	3	Full	6.1344
IPI00003362	HSPA5	HSPA5 protein	K.SQIFSTASDNQPTVTIK.V	1835.93	-1.27462	3.22013	2	Full	4.6339
IPI00003362	HSPA5	HSPA5 protein	K.NQLTSNPENTVFDAKR.L	1832.9	0.130449	2.30771	2	Full	4.0271
IPI00003362	HSPA5	HSPA5 protein	R.TWNDPSVQQDIK.F	1429.68	1.34974	-0.895461	2	Full	3.4337
IPI00003362	HSPA5	HSPA5 protein	R.VMEHFIK.L	902.468	-3.05396	4.90673	2	Full	2.3096
IPI00003362	HSPA5	HSPA5 protein	K.VTHAVVTVPAYFNDAQR.Q	1886.96	-5.02749	0.998974	2	Full	4.0668
IPI00003362	HSPA5	HSPA5 protein	K.MKETAEAYLGK.K	1239.62	2.69123	-5.04255	2	Full	2.9155
IPI00003362	HSPA5	HSPA5 protein	R.STMKPVQK.V	917.5	0.486321	-0.277009	2	Full	2.227
IPI00003362	HSPA5	HSPA5 protein	K.FLPFKVVEKK.T	1233.75	-4.54185	4.56369	2	Full	2.2182
IPI00003366	NTRK2	Isoform TrkB of BDNF/NT-3 growth factors receptor precursor	R.IWCSDPSPGIVAFPR.L	1643.81	-0.467389	-3.4467	2	Full	4.1009
IPI00003366	NTRK2	Isoform TrkB of BDNF/NT-3 growth factors receptor precursor	K.GNPKPALQWFYNGAILNESK.Y	2246.15	3.19048	-3.88097	2	Full	3.5662
IPI00003366	NTRK2	Isoform TrkB of BDNF/NT-3 growth factors receptor precursor	K.SSPDTQDLYCLNESSK.N	1785.77	-2.2602	3.66053	2	Full	4.9559
IPI00003448	MIA	Melanoma-derived growth regulatory protein precursor	R.EDQTLKPGKVDVK.T	1455.79	0.633606	-1.27926	2	Full	3.482
IPI00003469	-	Ig kappa chain V-I region WEA	K.RLIYGATSLQSGVPSR.F	1703.93	0.0190148	-4.48151	2	Full	4.2143
IPI00003469	-	Ig kappa chain V-I region WEA	-.DIQMTQSPSSLSASVGDRVTITCR.A	2551.24	0.302402	-1.48601	2	Full	3.3938
IPI00003469	-	Ig kappa chain V-I region WEA	P.WTFGQGTKVEVKR.-	1534.83	1.91468	-1.36681	2	Non	3.1383
IPI00003470	-	Ig kappa chain V-I region Wes	Q.SPSSVSASVGDR.V	1147.55	-3.64857	-4.22256	1	Partial	2.3101
IPI00003470	-	Ig kappa chain V-I region Wes	S.PSSVSASVGDR.V	1060.51	0.180384	3.40312	1	Partial	2.0505
IPI00003470	-	Ig kappa chain V-I region Wes	-.DIQMTQSPSSVSASVGDRVTITCR.A	2537.22	-1.52454	-0.177022	3	Full	2.972
IPI00003470	-	Ig kappa chain V-I region Wes	K.LLIYSASSLENGVPSR.F	1704.9	-0.222769	-0.877506	2	Full	2.7725
IPI00003590	QSOX1	Isoform 1 of Sulfhydryl oxidase 1 precursor	K.AHFSPSNIILDFPAAGSAAR.R	2041.04	1.00003	-3.55195	2	Full	6.0119
IPI00003590	QSOX1	Isoform 1 of Sulfhydryl oxidase 1 precursor	K.TALDDRKEGAVLAK.K	1485.82	2.72483	6.71435	2	Full	3.497
IPI00003590	QSOX1	Isoform 1 of Sulfhydryl oxidase 1 precursor	R.SALYSPSDPLTLLQADTVR.G	2046.06	1.27342	-3.97801	2	Full	5.7591
IPI00003590	QSOX1	Isoform 1 of Sulfhydryl oxidase 1 precursor	R.VPVLMESR.S	929.5	-3.217	2.97718	2	Full	2.1269
IPI00003590	QSOX1	Isoform 1 of Sulfhydryl oxidase 1 precursor	R.NNEEYLALIFEK.G	1481.74	-4.92131	1.41052	2	Full	4.3201
IPI00003590	QSOX1	Isoform 1 of Sulfhydryl oxidase 1 precursor	R.DTGAALLAESR.A	1102.56	0.646948	3.56734	2	Full	4.0702
IPI00003590	QSOX1	Isoform 1 of Sulfhydryl oxidase 1 precursor	K.QLVDIPEGQLEAR.A	1466.77	-1.96779	3.48667	2	Full	2.2758
IPI00003606	RNF14	E3 ubiquitin-protein ligase RNF14	R.IYLDLPQNFK.I	1249.67	-1.31427	1.53471	2	Full	2.9863
IPI00003648	PVRL1	Isoform Delta of Poliovirus receptor-related protein 1 precursor	R.VEFLRPSFTDGTIR.L	1636.86	1.31569	1.81271	2	Full	3.022
IPI00003648	PVRL1	Isoform Delta of Poliovirus receptor-related protein 1 precursor	K.ITQVTWQK.S	1002.55	2.1961	2.58783	2	Full	2.2664
IPI00003802	MAN2A1	Alpha-mannosidase 2	R.REGSFPQGQLSMLQEK.I	1833.9	-3.09438	-0.379492	2	Full	2.7832
IPI00003802	MAN2A1	Alpha-mannosidase 2	R.DKTQYIFNNMVLK.L	1612.83	0.976793	1.5189	2	Full	4.1948
IPI00003802	MAN2A1	Alpha-mannosidase 2	R.LYHIQGIEGQSVEVSNIVDIRK.V	2496.33	-3.24199	2.49774	3	Full	3.9951
IPI00003813	CADM1	Isoform 1 of Cell adhesion molecule 1 precursor	K.VHKEDDGVPVICQVEHPAVTGNLQTQR.Y	2968.48	0.146236	3.06762	3	Full	6.5563
IPI00003813	CADM1	Isoform 1 of Cell adhesion molecule 1 precursor	R.DFRPLKDSR.F	1132.6	-1.29816	-5.7139	2	Full	2.0131
IPI00003813	CADM1	Isoform 1 of Cell adhesion molecule 1 precursor	R.YLEVQYKPQVHIQMTYPLQGLTR.E	2804.47	1.28138	-1.24554	3	Full	5.9638
IPI00003813	CADM1	Isoform 1 of Cell adhesion molecule 1 precursor	R.WFKGNTELKGK.S	1306.7	-3.4098	1.55949	2	Full	2.6584
IPI00003859	C6orf54	Isoform 1 of Uncharacterized protein C6orf54	L.AAVRVMIARDPSTCHLAKGCSPAWGFLPQARGPAGTR.T	3847.97	0.778489	2.0205	3	Partial	3.5536
IPI00003865	HSPA8	Isoform 1 of Heat shock cognate 71 kDa protein	R.IINEPTAAAIAYGLDKK.V	1786.98	-0.47085	2.35924	2	Full	4.0123
IPI00003865	HSPA8	Isoform 1 of Heat shock cognate 71 kDa protein	R.ARFEELNADLFR.G	1479.75	1.81538	-1.46647	2	Full	2.9297
IPI00003865	HSPA8	Isoform 1 of Heat shock cognate 71 kDa protein	K.LDKSQIHDIVLVGGSTR.I	1837.01	4.8885	4.67202	2	Full	3.4293
IPI00003884	PCDHGA4	Isoform 1 of Protocadherin gamma A4 precursor	K.SSEPGLFAVGLHTGEVRTARALLDR.D	2651.41	-2.67812	-0.106513	3	Full	3.0781
IPI00003907	PCDHGC5;PCDHGA12	Isoform 1 of Protocadherin gamma C5 precursor	R.ALLEDDSDTQQVVVLVR.D	1898.99	-0.220011	-3.17406	2	Full	3.9936
IPI00003907	PCDHGC5;PCDHGA12	Isoform 1 of Protocadherin gamma C5 precursor	K.MTDLLSR.R	834.427	-1.17434	-3.24394	2	Full	2.4757
IPI00003919	QPCT	Glutaminyl-peptide cyclotransferase precursor	R.LQAIEHELHELGLLK.D	1741.97	5.23022	0.558408	2	Full	2.3502
IPI00003919	QPCT	Glutaminyl-peptide cyclotransferase precursor	R.LQAIEHELHELGLLKDHSLEGR.Y	2536.34	-0.390169	-0.0653453	3	Full	7.4314
IPI00003919	QPCT	Glutaminyl-peptide cyclotransferase precursor	R.SFSNIISTLNPTAK.R	1491.79	0.0572465	2.96726	2	Full	3.7711
IPI00003919	QPCT	Glutaminyl-peptide cyclotransferase precursor	K.MASTPHPPGAR.G	1120.54	0.719025	0.427586	2	Full	3.055
IPI00003919	QPCT	Glutaminyl-peptide cyclotransferase precursor	R.YPGSPGSYAAR.Q	1124.53	-1.58787	6.86847	2	Full	2.6928
IPI00003919	QPCT	Glutaminyl-peptide cyclotransferase precursor	K.YFSHWNNR.V	1122.5	0.0187082	6.63892	2	Full	2.1316
IPI00003933	HAGH	hydroxyacyl glutathione hydrolase isoform 1	K.ITHLSTLQVGSLNVK.C	1608.92	-0.234754	-4.70321	2	Full	3.2624
IPI00004092	ATP2A3	Isoform SERCA3B of Sarcoplasmic/endoplasmic reticulum calcium ATPase 3	G.IFGDTEDVAGK.A	1150.55	-3.44644	-3.19165	1	Partial	2.2313
IPI00004114	RNASE6	Ribonuclease K6 precursor	R.YSAAAQYK.F	900.434	0.368489	-4.73681	1	Full	2.0198
IPI00004233	MKI67	Isoform Long of Antigen KI-67	K.SQPAASTLESKSVQRVTR.S	1944.04	3.1201	-5.16033	2	Full	2.4649
IPI00004247	PHKA1	Isoform 1 of Phosphorylase b kinase regulatory subunit alpha, skeletal muscle isoform	E.MTPGEIKFSVHVESVLNR.V	2042.06	0.949775	4.81149	3	Partial	3.1279
IPI00004273	RBM25	RNA binding motif protein 25	K.REKEELEEIRQR.L	1613.85	0.190167	0.580793	2	Full	2.3995
IPI00004294	ANKRD1	Ankyrin repeat domain-containing protein 1	R.DMLESTAIHWASRGGNLDVLKLLLNKGAK.I	3149.7	-1.03165	-0.62822	3	Full	3.6418
IPI00004341	FBXL17	Isoform 1 of F-box/LRR-repeat protein 17 (Fragment)	D.YALIAIGR.Y	875.523	-0.614033	5.26494	2	Partial	2.2974
IPI00004379	HMX1	Homeobox protein HMX1	R.WPPSRPPPPCPFCGR.R	1692.8	-1.85982	0.0157663	3	Full	4.1878
IPI00004390	DUSP6	Isoform 1 of Dual specificity protein phosphatase 6	I.ESAINVAIPGIMLR.R	1482.82	4.09752	0.491175	3	Partial	3.8877
IPI00004413	TNFRSF21	Tumor necrosis factor receptor superfamily member 21 precursor	K.ASNLIGTYR.H	993.524	0.203216	1.74663	2	Full	2.5774
IPI00004413	TNFRSF21	Tumor necrosis factor receptor superfamily member 21 precursor	R.GTFSDVPSSVMK.C	1253.6	-2.12317	-5.54844	2	Full	2.8881
IPI00004419	ZNF646	Zinc finger protein 646	E.GVAEAAPAR.S	840.445	-1.35845	-9.09104	2	Partial	2.5679
IPI00004433	CNTN6	Contactin-6 precursor	R.FVSQETGNLYIAK.V	1468.76	-1.6371	-4.78463	2	Full	2.8101
IPI00004433	CNTN6	Contactin-6 precursor	R.SVQGPPTPLVQR.T	1277.71	-0.472017	-2.38337	2	Full	2.6353
IPI00004440	PTPRN	Receptor-type tyrosine-protein phosphatase-like N precursor	R.VSEGSPGMVSVGPLPK.A	1539.8	-1.01176	-2.11772	2	Full	3.6178
IPI00004440	PTPRN	Receptor-type tyrosine-protein phosphatase-like N precursor	K.GAGRNPGGVVNVGADIKK.T	1707.94	-0.27056	2.81361	2	Full	5.0623
IPI00004471	PDLIM3	Isoform 1 of PDZ and LIM domain protein 3	P.FVIPGR.S	687.407	0.743519	-5.42542	1	Partial	1.9944
IPI00004489	MOCS3	Molybdenum cofactor synthesis protein 3	K.ILQSLSAAQELDPLTVR.D	1853.03	0.193737	2.47866	2	Full	3.3025
IPI00004503	LAMP1	lysosomal-associated membrane protein 1	R.ALQATVGNSYK.C	1150.6	-4.45099	-2.60418	2	Full	3.0246
IPI00004503	LAMP1	lysosomal-associated membrane protein 1	K.TVESITDIRADIDKK.Y	1702.91	-1.92747	-3.03962	2	Full	2.7992
IPI00004538	NACAD	similar to nascent polypeptide-associated complex alpha polypeptide isoform 1	I.VMGEETCQALLSPR.A	1532.73	-1.39163	3.00864	2	Partial	2.4032
IPI00004573	PIGR	Polymeric immunoglobulin receptor precursor	Q.YLCQAGDDSNSNKK.N	1541.68	-2.93271	1.04711	2	Partial	2.3087
IPI00004656	B2M	Beta-2-microglobulin	R.IEKVEHSDLSFSK.D	1517.77	0.339115	2.64584	2	Full	5.0768
IPI00004656	B2M	Beta-2-microglobulin	K.IQVYSRHPAENGK.S	1497.77	-0.2019	-3.51855	2	Full	4.0989
IPI00004656	B2M	Beta-2-microglobulin	K.IVKWDRDM.-	1061.53	-0.741758	0.000546855	2	Full	2.2592
IPI00004656	B2M	Beta-2-microglobulin	K.VEHSDLSFSK.D	1147.55	0.093852	1.43808	2	Full	3.4605
IPI00004656	B2M	Beta-2-microglobulin	K.NGERIEKVEHSDLSFSK.D	1973.98	-0.219911	-2.02217	3	Full	4.8641
IPI00004656	B2M	Beta-2-microglobulin	K.IVKWDR.D	815.465	-1.24322	2.35372	2	Full	2.0762
IPI00004656	B2M	Beta-2-microglobulin	C.YVSGFHPSDIEVDLLK.N	1817.92	-1.25974	0.441276	2	Partial	4.3867
IPI00004656	B2M	Beta-2-microglobulin	V.EHSDLSFSK.D	1048.48	0.825383	-0.872732	2	Partial	3.0899
IPI00004656	B2M	Beta-2-microglobulin	H.PSDIEVDLLK.N	1127.61	0.00611915	0.142682	1	Partial	2.5756
IPI00004656	B2M	Beta-2-microglobulin	K.SNFLNCYVSGFHPSDIEVDLLK.N	2496.2	0.365395	-1.26604	2	Full	5.3381
IPI00004656	B2M	Beta-2-microglobulin	F.HPSDIEVDLLK.N	1264.67	-0.878493	-0.740172	1	Full	2.9972
IPI00004656	B2M	Beta-2-microglobulin	K.SNFLNCYVSGFHPSDIEVDLLKNGER.I	2952.41	-0.357573	-0.891868	3	Full	6.195
IPI00004656	B2M	Beta-2-microglobulin	V.SGFHPSDIEVDLLK.N	1555.79	-0.605224	-0.434393	2	Partial	3.9851
IPI00004656	B2M	Beta-2-microglobulin	K.SNFLNCYVSGFHPSDIEVDLLKNGERIEK.V	3322.63	-0.696647	-2.06131	3	Full	5.8629
IPI00004656	B2M	Beta-2-microglobulin	I.EKVEHSDLSFSK.D	1404.69	-0.22012	1.3203	2	Partial	4.1829
IPI00004656	B2M	Beta-2-microglobulin	V.SGFHPSDIEVDLLKNGER.I	2012	0.321869	2.02691	2	Partial	2.6298
IPI00004656	B2M	Beta-2-microglobulin	S.GFHPSDIEVDLLK.N	1468.76	-0.278807	3.65538	2	Partial	2.7077
IPI00004656	B2M	Beta-2-microglobulin	E.KVEHSDLSFSK.D	1275.65	-0.092267	1.3414	2	Partial	3.8361
IPI00004657	MICA;HLA-B;HLA-A;LOC730410;HLA-C;HLA-A29.1	HLA class I histocompatibility antigen, B-7 alpha chain precursor	R.FDSDAASPR.E	964.425	0.708505	6.748	2	Full	3.3282
IPI00004668	FUT8	Isoform 1 of Alpha-(1,6)-fucosyltransferase	R.RMQVDKKR.V	1059.6	-3.85448	1.67582	2	Full	2.1257
IPI00004669	GALNT2	Polypeptide N-acetylgalactosaminyltransferase 2	K.HMDLCLTVVDRAPGSLIK.L	1967.03	1.50953	2.46958	2	Full	3.6825
IPI00004946	CXCL16	chemokine (C-X-C motif) ligand 16	R.ISSDSPPSVQFMNR.L	1563.74	0.497463	1.89459	2	Full	4.3639
IPI00004946	CXCL16	chemokine (C-X-C motif) ligand 16	K.RISSDSPPSVQFMNR.L	1719.84	-2.48227	1.21826	2	Full	2.2111
IPI00004958	C14orf133	Isoform 1 of Uncharacterized protein C14orf133	V.EDVDTKLNLATK.F	1345.71	1.25176	-3.46907	2	Partial	2.6594
IPI00004962	GOLIM4	Golgi integral membrane protein 4	R.EAANLLEGHAR.A	1179.6	0.98525	-1.24893	2	Full	3.2196
IPI00004978	ZNF133	Zinc finger protein 133	Q.NSTLISHR.R	926.493	-2.19408	3.01918	1	Partial	1.9159
IPI00005036	RBM5	RNA-binding protein 5	K.QNMDIYR.R	938.428	-3.98017	0.146931	2	Full	2.0904
IPI00005039	MTIF2	Translation initiation factor IF-2, mitochondrial precursor	R.FHTIYRQ.L	963.493	1.76691	-1.67208	2	Partial	2.4185
IPI00005110	TBX3	Isoform II of T-box transcription factor TBX3	K.LCAEKEAATSELQSIQR.L	1875.94	1.84553	0.0406821	2	Full	3.0925
IPI00005123	EFNA3	Ephrin-A3 precursor	K.INVLEDFEGENPQVPKLEK.S	2197.13	-3.38183	-2.56565	2	Full	3.9522
IPI00005123	EFNA3	Ephrin-A3 precursor	K.INVLEDFEGENPQVPK.L	1826.9	-3.7453	1.28406	2	Full	3.1683
IPI00005142	FGFR1	Isoform 1 of Basic fibroblast growth factor receptor 1 precursor	K.LHAVPAAK.T	805.481	1.16663	-2.59659	2	Full	2.2605
IPI00005142	FGFR1	Isoform 1 of Basic fibroblast growth factor receptor 1 precursor	R.LRDDVQSINWLR.D	1513.8	2.17129	4.07901	2	Full	4.0345
IPI00005142	FGFR1	Isoform 1 of Basic fibroblast growth factor receptor 1 precursor	K.FKCPSSGTPNPTLR.W	1503.75	-3.01779	2.45744	2	Full	4.0355
IPI00005222	EPHB6	Ephrin type-B receptor 6 precursor	R.RGTGYTEQLQQYSSPGLGVKYYID.P	2722.32	-3.42233	-1.41387	3	Partial	3.9107
IPI00005292	SPOCK1	Testican-1 precursor	K.SLLGAFIPR.C	972.576	3.2999	0.792398	2	Full	3.1385
IPI00005292	SPOCK1	Testican-1 precursor	K.HWVGPSNLVK.C	1135.61	3.99247	-0.500518	2	Full	2.616
IPI00005401	GALNT5	Polypeptide N-acetylgalactosaminyltransferase 5	R.ERKMQNALGR.G	1201.63	-0.627312	0.765416	2	Full	2.773
IPI00005491	CLSTN2	Calsyntenin-2 precursor	R.SSIQHSSVVPSIAT.V	1411.73	0.662803	-1.14557	2	Partial	2.5689
IPI00005491	CLSTN2	Calsyntenin-2 precursor	H.LIVQPPFLQSVHHPESR.S	1983.07	1.38871	0.653232	2	Partial	4.0389
IPI00005502	ATN1	Atrophin 1	S.YPHSFPPPTSLSVSNQPPK.Y	2079.04	3.10249	-0.566984	2	Partial	2.668
IPI00005531	APOBEC3B	Isoform 1 of Probable DNA dC->dU-editing enzyme APOBEC-3B	C.RLSQAGAR.V	857.483	-1.11792	-0.382186	2	Partial	2.5233
IPI00005564	STC1	Stanniocalcin-1 precursor	R.VAAQNSAEVVR.C	1142.6	-5.62198	-1.58526	2	Full	2.9202
IPI00005579	ABCG4	ATP-binding cassette sub-family G member 4	G.LDSASCFQVVSLMKSLAQGGRTIICTIHQPSAKLFEMFDK.L	4399.22	-2.45662	3.23948	3	Partial	3.6371
IPI00005587	MYOM2	Myomesin-2	K.IDVTVSVYKHGEK.I	1473.78	0.29638	1.94997	2	Full	2.8375
IPI00005592	PDE1B	Calcium/calmodulin-dependent 3',5'-cyclic nucleotide phosphodiesterase 1B	L.SLLLHAADISHPTK.Q	1501.83	-5.8044	-2.88522	3	Partial	3.2576
IPI00005631	GCC2	Isoform 1 of GRIP and coiled-coil domain-containing protein 2	D.EKVLELEK.E	986.565	-4.69741	-3.17617	2	Partial	2.9706
IPI00005631	GCC2	Isoform 1 of GRIP and coiled-coil domain-containing protein 2	E.KIENLEKECKEK.E	1489.78	-4.71385	-5.39517	2	Partial	3.4265
IPI00005652	WSCD2	Isoform 1 of WSC domain-containing protein 2	R.DTGEASSIAR.R	1005.47	4.1118	-4.7777	2	Full	3.1144
IPI00005675	NKRF	NF-kappa-B-repressing factor	P.LKEIPPADIPKNK.K	1461.86	3.06227	-4.14561	2	Partial	3.3439
IPI00005722	FLT3	Tyrosine-protein kinase receptor	K.KEEKVLHELFGTDIR.C	1812.97	4.53366	-1.17812	2	Full	2.6851
IPI00005747	TCP10	T-complex protein 10A homolog	S.SEGGFLSR.V	851.414	1.15032	-5.31982	2	Partial	2.738
IPI00005774	LRP8	Isoform 1 of Low-density lipoprotein receptor-related protein 8 precursor	R.LNGLEISILAENLNNPHDIVIF.H	2447.31	1.61819	-1.9205	2	Partial	2.4958
IPI00005793	AP3B2	AP-3 complex subunit beta-2	R.FTRQLIVPSEQGGALSRHAK.K	2194.2	-4.56531	-2.83888	3	Full	2.9475
IPI00005794	PGCP	60 kDa protein	R.LALLVDTVGPR.L	1152.69	0.139847	0.716369	2	Full	4.1364
IPI00005794	PGCP	60 kDa protein	R.SVASFSIYSPHTGIQEYQDGVPK.I	2509.21	-0.515461	-3.74786	3	Full	3.271
IPI00005794	PGCP	60 kDa protein	K.IPTACITVEDAEMMSR.M	1765.8	-0.240457	1.82393	2	Full	4.0404
IPI00005794	PGCP	60 kDa protein	R.TFEEIKEEIASCGDVAK.A	1867.89	-1.68608	2.87314	2	Full	2.8787
IPI00005837	ANGPTL1	Angiopoietin-related protein 1 precursor	R.EIDVLQLVVDVDGNIVNEVK.L	2209.18	1.50069	-1.79307	2	Full	2.5279
IPI00005861	PRPF3	Isoform 1 of U4/U6 small nuclear ribonucleoprotein Prp3	E.RLPIGNTIQPSQAATFMNDAIEKARK.A	2869.52	-4.39721	-1.35179	3	Partial	2.9451
IPI00005908	ADAMTS1	ADAMTS-1 precursor	A.LGRPSEEDEELVVPELERAPGHGTTR.L	2872.43	-2.13812	3.30139	3	Partial	5.0273
IPI00005908	ADAMTS1	ADAMTS-1 precursor	A.LGRPSEEDEELVVPELER.A	2095.04	-2.25045	-0.581521	2	Partial	5.022
IPI00005908	ADAMTS1	ADAMTS-1 precursor	R.KSGSETPLPETDLAHCFYSGTVNGDPSSAAALSLCEGVR.G	3965.84	3.7385	3.37838	3	Full	6.3567
IPI00005969	CAPZA1	F-actin-capping protein subunit alpha-1	R.LLLNNDNLLR.E	1196.69	-1.23282	2.47354	2	Full	2.3967
IPI00006050	FAM115A	Putative uncharacterized protein KIAA0738	R.ASKLFRGPLVINRCCLDKPTKSITC.L	2762.48	0.47957	-0.759055	3	Partial	2.9997
IPI00006070	CD34	Isoform CD34-F of Hematopoietic progenitor cell antigen CD34 precursor	T.SSCAEFKKDR.G	1169.55	-0.104912	1.93179	2	Partial	2.5857
IPI00006084	CNNM2	Isoform 1 of Metal transporter CNNM2	K.YDEKNKK.A	923.471	-5.01694	-0.875405	2	Full	2.0685
IPI00006091	DMD	Isoform 4 of Dystrophin	K.LEEQMNKLR.K	1159.6	-2.34615	-3.54314	2	Full	2.587
IPI00006096	KIAA0586	Uncharacterized protein KIAA0586	Q.ENDVNLPVAAEDFSQYQLK.Q	2179.04	2.07715	3.38539	3	Partial	4.8729
IPI00006114	SERPINF1	Pigment epithelium-derived factor precursor	K.ELLDTVTAPQK.N	1213.66	-0.147159	-0.0520544	1	Full	3.5818
IPI00006114	SERPINF1	Pigment epithelium-derived factor precursor	R.LDLQEINNWVQAQMK.G	1828.91	0.414126	-2.46681	2	Full	5.5055
IPI00006114	SERPINF1	Pigment epithelium-derived factor precursor	R.TESIIHR.A	854.461	-0.98963	5.63091	1	Full	2.3789
IPI00006114	SERPINF1	Pigment epithelium-derived factor precursor	K.LSYEGEVTK.S	1024.51	-0.585354	1.67408	1	Full	2.7332
IPI00006114	SERPINF1	Pigment epithelium-derived factor precursor	R.SSMSPTTNVLLSPLSVATALSALSLGAEQR.T	3000.58	-0.234188	0.896934	3	Full	6.248
IPI00006114	SERPINF1	Pigment epithelium-derived factor precursor	K.LTQVEHR.A	881.472	0.408748	-4.89153	1	Full	2.6059
IPI00006114	SERPINF1	Pigment epithelium-derived factor precursor	K.ITGKPIK.L	755.49	0.195105	4.65359	1	Full	2.3312
IPI00006114	SERPINF1	Pigment epithelium-derived factor precursor	R.ALYYDLISSPDIHGTYK.E	1954.97	0.691776	-0.931924	2	Full	5.4957
IPI00006114	SERPINF1	Pigment epithelium-derived factor precursor	K.LAAAVSNFGYDLYR.V	1558.78	0.301967	-0.0296138	1	Full	6.1233
IPI00006114	SERPINF1	Pigment epithelium-derived factor precursor	K.EIPDEISILLLGVAHFK.G	1893.06	-0.00633894	-0.618918	2	Full	6.0902
IPI00006114	SERPINF1	Pigment epithelium-derived factor precursor	R.DTDTGALLFIGK.I	1249.66	0.43564	-1.6049	1	Full	4.7697
IPI00006114	SERPINF1	Pigment epithelium-derived factor precursor	K.SYGTRPR.V	835.43	-0.243467	1.38212	2	Full	1.9723
IPI00006114	SERPINF1	Pigment epithelium-derived factor precursor	R.AGFEWNEDGAGTTPSPGLQPAHLTFPLDYHLNQPFIFVLR.D	4452.2	-1.80899	-3.34786	3	Full	6.4467
IPI00006114	SERPINF1	Pigment epithelium-derived factor precursor	R.KTSLEDFYLDEER.T	1643.77	-0.877131	0.0981671	2	Full	4.5641
IPI00006114	SERPINF1	Pigment epithelium-derived factor precursor	R.ALYYDLISSPDIHGTYKELLDTVTAPQK.N	3150.61	-0.679836	-0.409956	3	Full	6.7641
IPI00006114	SERPINF1	Pigment epithelium-derived factor precursor	K.SSFVAPLEK.S	976.523	0.513762	5.39832	1	Full	2.355
IPI00006114	SERPINF1	Pigment epithelium-derived factor precursor	R.IKSSFVAPLEK.S	1217.7	-1.02324	3.24049	2	Full	3.7723
IPI00006114	SERPINF1	Pigment epithelium-derived factor precursor	K.LQSLFDSPDFSK.I	1382.67	-0.216537	-1.20128	1	Full	4.0101
IPI00006114	SERPINF1	Pigment epithelium-derived factor precursor	K.TSLEDFYLDEER.T	1515.67	-0.980027	1.70802	2	Full	4.1546
IPI00006114	SERPINF1	Pigment epithelium-derived factor precursor	K.ITGKPIKLTQVEHR.A	1618.95	-0.31959	2.1821	2	Full	3.5687
IPI00006114	SERPINF1	Pigment epithelium-derived factor precursor	R.VPMMSDPK.A	903.419	1.2508	5.61749	1	Full	2.2897
IPI00006114	SERPINF1	Pigment epithelium-derived factor precursor	K.TVQAVLTVPK.L	1054.64	0.232023	2.53701	2	Full	3.5667
IPI00006114	SERPINF1	Pigment epithelium-derived factor precursor	I.PDEISILLLGVAHFK.G	1650.93	0.0184744	1.63058	2	Partial	5.2705
IPI00006114	SERPINF1	Pigment epithelium-derived factor precursor	R.STKEIPDEISILLLGVAHFK.G	2209.24	-0.288833	1.68083	2	Full	6.3507
IPI00006114	SERPINF1	Pigment epithelium-derived factor precursor	R.YGLDSDLSCK.I	1099.49	0.361169	2.49481	2	Full	3.2872
IPI00006114	SERPINF1	Pigment epithelium-derived factor precursor	R.KTSLEDFYLDEERTVR.V	1999.98	-0.437953	2.14549	2	Full	4.5267
IPI00006114	SERPINF1	Pigment epithelium-derived factor precursor	K.LQSLFDSPDFSKITGKPIKLTQVEHR.A	2983.61	0.37354	-3.62432	2	Full	6.712
IPI00006114	SERPINF1	Pigment epithelium-derived factor precursor	K.LKLSYEGEVTK.S	1265.69	-0.101289	3.20648	2	Full	4.5504
IPI00006114	SERPINF1	Pigment epithelium-derived factor precursor	K.LQSLFDSPDFSKITGKPIK.L	2120.15	0.148103	-0.314481	3	Full	5.2964
IPI00006114	SERPINF1	Pigment epithelium-derived factor precursor	K.GQWVTKFDSR.K	1222.61	0.199819	1.67162	2	Full	3.0706
IPI00006114	SERPINF1	Pigment epithelium-derived factor precursor	R.TVRVPMMSDPKAVLR.Y	1698.93	-0.887854	-0.906209	2	Full	3.2439
IPI00006114	SERPINF1	Pigment epithelium-derived factor precursor	R.VPMMSDPKAVLR.Y	1342.71	-0.199075	-2.6795	2	Full	3.3607
IPI00006114	SERPINF1	Pigment epithelium-derived factor precursor	R.ELKTVQAVLTVPK.L	1424.86	-0.404461	-0.262352	2	Full	3.7407
IPI00006114	SERPINF1	Pigment epithelium-derived factor precursor	R.TVRVPMMSDPK.A	1259.64	0.842624	1.99072	2	Full	2.6491
IPI00006114	SERPINF1	Pigment epithelium-derived factor precursor	K.SLQEMKLQSLFDSPDFSK.I	2099.02	4.38737	-1.36684	3	Full	5.0057
IPI00006114	SERPINF1	Pigment epithelium-derived factor precursor	S.YEGEVTK.S	824.392	-2.02295	-0.0600083	1	Partial	2.1065
IPI00006114	SERPINF1	Pigment epithelium-derived factor precursor	K.LSYEGEVTKSLQEMK.L	1740.86	0.318693	-0.637531	2	Full	3.2413
IPI00006114	SERPINF1	Pigment epithelium-derived factor precursor	K.GQWVTKFDSRK.T	1350.7	-2.50247	0.656792	2	Full	2.2047
IPI00006114	SERPINF1	Pigment epithelium-derived factor precursor	L.TGNPRLDLQEINNWVQAQMK.G	2354.18	1.00048	-3.35487	2	Partial	2.8257
IPI00006114	SERPINF1	Pigment epithelium-derived factor precursor	I.SSPDIHGTYKELLDTVTAPQK.N	2299.17	-1.47266	-1.51211	2	Partial	4.6569
IPI00006114	SERPINF1	Pigment epithelium-derived factor precursor	T.SLEDFYLDEER.T	1414.63	-2.63384	3.37722	1	Partial	2.9423
IPI00006114	SERPINF1	Pigment epithelium-derived factor precursor	S.LFDSPDFSK.I	1054.5	-4.58541	-0.260851	1	Partial	2.2993
IPI00006114	SERPINF1	Pigment epithelium-derived factor precursor	S.LEDFYLDEER.T	1327.59	2.72614	0.805434	1	Partial	2.8724
IPI00006114	SERPINF1	Pigment epithelium-derived factor precursor	L.ISSPDIHGTYKELLDTVTAPQK.N	2412.25	4.53605	-1.5976	2	Partial	4.0045
IPI00006128	SPOCK2	Testican-2 precursor	R.IQIQEAAK.K	899.508	0.323288	2.49659	2	Full	2.3362
IPI00006128	SPOCK2	Testican-2 precursor	R.FRDEVEDDYIK.S	1427.66	0.350504	0.616861	2	Full	2.7033
IPI00006128	SPOCK2	Testican-2 precursor	R.FRDEVEDDYIKSWEDNQQG.D	2372.02	-1.71103	-1.27688	2	Partial	5.2017
IPI00006128	SPOCK2	Testican-2 precursor	K.KKPGIFIPSCDEDGYYR.K	1986.95	3.99874	-3.77813	2	Full	2.4454
IPI00006146	SAA1;SAA2	serum amyloid A2	K.RGPGGAWAAEVISNAR.E	1610.83	-2.16491	2.70351	2	Full	3.0375
IPI00006154	CFHR2	Isoform Long of Complement factor H-related protein 2 precursor	K.INHGILYDEEK.Y	1329.66	1.1145	2.76468	2	Full	3.9479
IPI00006154	CFHR2	Isoform Long of Complement factor H-related protein 2 precursor	R.LQNNENNISCVER.G	1531.7	-0.338838	4.72137	2	Full	4.0479
IPI00006154	CFHR2	Isoform Long of Complement factor H-related protein 2 precursor	R.TGDIVEFVCK.S	1109.54	-0.499034	0.913305	2	Full	2.8232
IPI00006166	GPR37	Probable G-protein coupled receptor 37 precursor	R.GQEPSETLGR.G	1072.51	-2.77451	-0.770582	2	Full	2.6201
IPI00006166	GPR37	Probable G-protein coupled receptor 37 precursor	R.EEQGAAFLAGPSWDLPAAPGRDPAAGR.G	2706.31	-2.98705	3.74164	3	Full	4.3356
IPI00006166	GPR37	Probable G-protein coupled receptor 37 precursor	V.PGASDLFYWPR.R	1307.63	2.45719	-1.56938	2	Partial	4.1718
IPI00006181	EIF3D	Eukaryotic translation initiation factor 3 subunit D	K.EEMDFPQLMK.M	1266.56	-0.61813	-0.437628	2	Full	2.1327
IPI00006203	ZBED1	Zinc finger BED domain-containing protein 1	F.LYENAR.S	764.382	-0.638817	-1.30188	1	Partial	2.4205
IPI00006283	TAOK2	Isoform 2 of Serine/threonine-protein kinase TAO2	R.KPPLFNMNAMSALYHIAQNESPVLQSGHWSE.Y	3495.67	1.80563	-1.78668	3	Partial	3.8032
IPI00006283	TAOK2	Isoform 2 of Serine/threonine-protein kinase TAO2	R.ELDNLQYRK.M	1177.61	-5.05236	-4.40681	1	Full	1.9909
IPI00006356	PNPLA5	Isoform 1 of Patatin-like phospholipase domain-containing protein 5	R.VLETSPLQPQIAPHRE.E	1813.97	-1.73967	0.298753	2	Partial	2.961
IPI00006372	TEX264	Testis-expressed sequence 264 protein precursor	K.ETEWKWRGLVEAIDTQVDGTGADTMSDTSSVSLE.V	3712.7	0.431007	-2.23469	3	Partial	4.1802
IPI00006408	NOSIP	Nitric oxide synthase-interacting protein	R.EEQKELQ.R	902.434	0.479148	5.17269	2	Partial	3.2822
IPI00006524	KIAA0319	Uncharacterized protein KIAA0319 precursor	R.GSPSGIWGDSPEDIRK.D	1699.82	-1.59335	-1.78717	2	Full	2.4841
IPI00006525	SIX4	sine oculis homeobox homolog 4	G.AAADQVQLHSELLGR.H	1606.84	-1.07764	-1.82578	2	Partial	2.9019
IPI00006533	WIPI2	Isoform 3 of WD repeat domain phosphoinositide-interacting protein 2	K.QHRLDGSLETTNEILDSASHD.C	2337.08	2.75412	-2.42559	2	Partial	3.0677
IPI00006541	RSHL1	Radial spokehead-like protein 1	K.FFTGYLDTPVVSYPPFPGNEANYLRAQIAR.I	3402.7	-4.83131	1.52442	3	Full	3.1993
IPI00006601	CHGB	Secretogranin-1 precursor	K.WQQQGDLQDTKENR.E	1744.81	-1.37493	3.30506	2	Full	4.9408
IPI00006601	CHGB	Secretogranin-1 precursor	Y.PGVQAPEDLEWER.Y	1524.72	-1.93242	-1.40436	2	Partial	3.9236
IPI00006601	CHGB	Secretogranin-1 precursor	R.VQENQMDKAR.R	1217.58	0.0657861	8.47643	2	Full	3.8222
IPI00006601	CHGB	Secretogranin-1 precursor	K.KEELVAR.S	843.481	-1.02682	-0.0722638	1	Full	2.6486
IPI00006601	CHGB	Secretogranin-1 precursor	R.ERADEPQWSLYPSDSQVSEEVKTR.H	2835.33	-0.364367	-1.45844	3	Full	6.8054
IPI00006601	CHGB	Secretogranin-1 precursor	R.KQASAIKKEELVAR.S	1569.92	-1.83048	3.43909	3	Full	4.4537
IPI00006601	CHGB	Secretogranin-1 precursor	R.AYFMSDTREE.K	1247.51	0.112945	4.12685	1	Partial	3.7242
IPI00006601	CHGB	Secretogranin-1 precursor	R.FQDKQYSSHHTAE.K	1576.69	0.955609	1.93388	2	Partial	4.0399
IPI00006601	CHGB	Secretogranin-1 precursor	R.FLGEGHHR.V	951.467	-0.91175	-6.28585	2	Full	2.2145
IPI00006601	CHGB	Secretogranin-1 precursor	R.LLRDPADASEAHESSSRGEAGAPGEEDIQGPTK.A	3376.58	-1.25793	-0.176816	3	Full	5.3094
IPI00006601	CHGB	Secretogranin-1 precursor	R.SSQGGSLPSEEKGHPQEESEESNVSMASLGE.K	3202.38	-0.582972	0.0805068	3	Partial	4.3779
IPI00006601	CHGB	Secretogranin-1 precursor	S.MPVDNRNHNEGMVTR.C	1768.81	-0.45867	0.644754	2	Full	3.2167
IPI00006601	CHGB	Secretogranin-1 precursor	K.QASAIKKEELVAR.S	1441.83	0.269658	-2.76172	2	Full	3.4924
IPI00006601	CHGB	Secretogranin-1 precursor	K.QASAIKKEELVA.R	1285.72	-0.631784	-3.41824	2	Partial	2.4275
IPI00006601	CHGB	Secretogranin-1 precursor	R.FQDKQYSSHHTA.E	1447.65	0.835286	-6.77855	2	Partial	4.1456
IPI00006601	CHGB	Secretogranin-1 precursor	K.SSAPPITPECR.Q	1156.55	-1.90359	5.42191	1	Full	2.8201
IPI00006601	CHGB	Secretogranin-1 precursor	R.GSEEYRAPRPQSEESWDEED.K	2394.98	-0.733826	-7.02232	2	Partial	2.9586
IPI00006601	CHGB	Secretogranin-1 precursor	K.IAEKFSQR.G	977.529	-0.237231	3.18219	2	Full	2.8272
IPI00006601	CHGB	Secretogranin-1 precursor	R.ADQTVLTEDEKKELENLAAMDLELQK.I	2973.49	-0.2037	-1.37428	3	Full	6.0022
IPI00006601	CHGB	Secretogranin-1 precursor	R.GEAGAPGEEDIQGPTK.A	1554.72	-0.307452	-4.66153	2	Full	4.6468
IPI00006601	CHGB	Secretogranin-1 precursor	R.KQASAIKKEELV.A	1342.78	-0.56651	-1.7003	2	Partial	4.1925
IPI00006601	CHGB	Secretogranin-1 precursor	R.SETHAAGHSQEK.T	1280.57	0.624642	-1.43775	2	Full	3.3362
IPI00006601	CHGB	Secretogranin-1 precursor	R.FQDKQYSSHHT.A	1376.61	0.104096	-7.85206	2	Partial	3.9285
IPI00006601	CHGB	Secretogranin-1 precursor	T.VLTEDEKKELENLAAMDLELQK.I	2558.31	4.12846	1.01461	2	Partial	4.1273
IPI00006601	CHGB	Secretogranin-1 precursor	K.IAEKFSQ.R	821.428	-0.0322609	-0.46488	1	Partial	2.3948
IPI00006601	CHGB	Secretogranin-1 precursor	K.ELENLAAMDLELQK.I	1615.81	-0.717719	-0.851544	2	Full	5.2712
IPI00006601	CHGB	Secretogranin-1 precursor	Q.ASAIKKEELVAR.S	1313.77	-1.16033	0.906379	2	Partial	2.7553
IPI00006601	CHGB	Secretogranin-1 precursor	K.HLEEPGETQNAFLNER.K	1882.88	-4.20457	5.87887	2	Full	3.9993
IPI00006601	CHGB	Secretogranin-1 precursor	R.VAQLDQLLHYR.K	1354.74	-0.00280498	3.84688	2	Full	3.518
IPI00006601	CHGB	Secretogranin-1 precursor	K.DKETTENENTKFEVR.L	1838.86	0.743774	5.87265	2	Full	4.96
IPI00006601	CHGB	Secretogranin-1 precursor	K.SAEFPDFYDSEEPVSTHQEAENEKDR.A	3055.3	-0.882239	0.0879973	3	Full	4.5607
IPI00006601	CHGB	Secretogranin-1 precursor	R.NYLNYGEEGAPGKWQQQGDLQDTK.E	2738.26	0.686568	1.82399	3	Full	4.0232
IPI00006601	CHGB	Secretogranin-1 precursor	K.ELDRNYLNYGEEGAPGK.W	1923.9	-0.221426	0.13243	2	Full	4.8282
IPI00006601	CHGB	Secretogranin-1 precursor	R.GEDSSEEKHLEEPGETQNAFLNER.K	2744.22	-0.311892	-3.24503	3	Full	5.7088
IPI00006601	CHGB	Secretogranin-1 precursor	R.GEAGAPGEEDIQGPTKADTEK.W	2098.97	-1.06705	7.05186	2	Full	4.9345
IPI00006601	CHGB	Secretogranin-1 precursor	R.ERADEPQWSLYPSDSQVSEEVK.T	2578.18	0.478322	-0.219607	3	Full	6.3813
IPI00006601	CHGB	Secretogranin-1 precursor	K.WQQQGDLQDTK.E	1345.63	-0.584858	6.63289	2	Full	3.2895
IPI00006601	CHGB	Secretogranin-1 precursor	K.GYPGVQAPEDLEWER.Y	1744.81	-1.18867	-2.27994	2	Full	4.2607
IPI00006601	CHGB	Secretogranin-1 precursor	R.NYLNYGEEGAPGK.W	1410.64	1.62316	4.75672	1	Full	4.1331
IPI00006601	CHGB	Secretogranin-1 precursor	R.NHNEGMVTR.C	1056.48	-0.336117	2.01527	2	Full	2.8356
IPI00006601	CHGB	Secretogranin-1 precursor	K.QASAIKKEELV.A	1214.69	0.756409	-0.735834	2	Partial	2.5299
IPI00006601	CHGB	Secretogranin-1 precursor	R.ADQTVLTEDEKKELENLAAMDLELQKIAEK.F	3414.74	0.366704	0.995708	3	Full	6.1681
IPI00006601	CHGB	Secretogranin-1 precursor	R.ADEPQWSLYPSDSQVSEEVKTR.H	2550.19	0.7432	-0.545206	2	Full	3.3943
IPI00006601	CHGB	Secretogranin-1 precursor	R.ADEPQWSLYPSDSQVSEEVK.T	2293.04	2.66925	-2.66727	2	Full	5.3793
IPI00006601	CHGB	Secretogranin-1 precursor	R.APRPQSEESWDEED.K	1673.68	0.220532	5.53452	2	Partial	2.9922
IPI00006601	CHGB	Secretogranin-1 precursor	R.KQASAIKKEELVA.R	1413.82	-0.762332	2.14659	2	Partial	3.8568
IPI00006601	CHGB	Secretogranin-1 precursor	K.DVKDKETTENENTKFEVR.L	2181.05	0.533824	-4.2758	3	Full	5.0391
IPI00006601	CHGB	Secretogranin-1 precursor	K.ADTEKWAEGGGHSR.E	1499.68	-0.312734	9.03831	2	Full	4.0531
IPI00006601	CHGB	Secretogranin-1 precursor	K.WAEGGGHSR.E	955.426	-0.938639	6.31388	2	Full	2.5031
IPI00006601	CHGB	Secretogranin-1 precursor	K.MAHGYGEESEEERGLEPGKGR.H	2317.04	-0.57198	2.20447	2	Full	5.19
IPI00006601	CHGB	Secretogranin-1 precursor	R.HPQGAWK.E	822.414	-1.17034	2.25215	2	Full	2.4926
IPI00006601	CHGB	Secretogranin-1 precursor	K.MAHGYGEESEEERGLEPGK.G	2103.92	-1.06592	-1.9684	3	Full	5.2898
IPI00006601	CHGB	Secretogranin-1 precursor	K.ELDRNYLNYGEEGAPGKWQQQGDLQDTKENREEAR.F	4135.92	-0.716334	0.959955	3	Full	4.4725
IPI00006601	CHGB	Secretogranin-1 precursor	K.WQQQGDLQDTKENREEAR.F	2230.04	1.21298	4.93313	3	Full	3.7697
IPI00006601	CHGB	Secretogranin-1 precursor	R.LLRDPADASEAHESSSR.G	1839.87	-0.35372	0.321454	2	Full	5.5481
IPI00006601	CHGB	Secretogranin-1 precursor	R.NYPSLELDKMAHGYGEESEEERGLEPGK.G	3163.44	0.06455	-2.01809	3	Full	4.8726
IPI00006601	CHGB	Secretogranin-1 precursor	R.DPADASEAHESSSRGEAGAPGEEDIQGPTK.A	2994.31	-1.05417	5.54787	3	Full	6.6486
IPI00006601	CHGB	Secretogranin-1 precursor	R.NYPSLELDKMAHGYGEESEEERGLEPGKGR.H	3376.56	-0.824063	0.956683	3	Full	4.9602
IPI00006601	CHGB	Secretogranin-1 precursor	P.SLELDKMAHGYGEESEEERGLEPGKGR.H	3002.4	-1.62293	-1.4454	3	Partial	3.8938
IPI00006601	CHGB	Secretogranin-1 precursor	R.SQEESEEGEEDATSEVDKRR.T	2308.99	-1.08619	-6.39121	2	Full	4.1505
IPI00006601	CHGB	Secretogranin-1 precursor	R.GRGSEEYRAPRPQSEESWDEED.K	2608.11	-0.649974	-2.29641	3	Partial	2.8902
IPI00006601	CHGB	Secretogranin-1 precursor	R.GEAGAPGEEDIQGPTKADTEKWAEGGGHSR.E	3036.38	-0.00418261	0.825768	3	Full	4.1986
IPI00006601	CHGB	Secretogranin-1 precursor	R.AYFMSDTREEKR.F	1531.71	0.145915	-4.85746	2	Full	2.4403
IPI00006601	CHGB	Secretogranin-1 precursor	R.ASEEEPEYGEEIKGYPGVQAPEDLEWER.Y	3235.45	-0.741103	-4.79601	2	Full	6.0735
IPI00006601	CHGB	Secretogranin-1 precursor	K.WAEGGGHSRE.R	1084.47	0.0204709	1.17806	2	Partial	2.689
IPI00006601	CHGB	Secretogranin-1 precursor	R.NYPSLELDKMAHGYGEESEEER.G	2582.12	0.0353198	-2.01729	3	Full	4.9352
IPI00006601	CHGB	Secretogranin-1 precursor	R.NYPSLELDK.M	1077.53	-3.03879	-0.175753	1	Full	1.964
IPI00006601	CHGB	Secretogranin-1 precursor	E.PEYGEEIKGYPGVQAPEDLEWER.Y	2690.25	6.14961	-0.0101249	2	Partial	5.4831
IPI00006601	CHGB	Secretogranin-1 precursor	R.LLRDPADASEAHESSSRGEAGAPGEEDIQGPTKADTEK.W	3920.83	1.43511	3.93949	3	Full	4.2285
IPI00006601	CHGB	Secretogranin-1 precursor	E.LDRNYLNYGEEGAPGK.W	1794.85	-2.68852	3.09944	2	Partial	3.8446
IPI00006601	CHGB	Secretogranin-1 precursor	N.YLNYGEEGAPGK.W	1296.6	-1.3449	3.85928	1	Partial	4.3333
IPI00006601	CHGB	Secretogranin-1 precursor	A.GAPGEEDIQGPTKADTEK.W	1841.86	-4.98696	7.98712	2	Partial	3.8211
IPI00006601	CHGB	Secretogranin-1 precursor	N.YLNYGEEGAPGKWQQQGDLQDTKENREEAR.F	3508.62	-0.437351	-2.44125	3	Partial	3.556
IPI00006601	CHGB	Secretogranin-1 precursor	L.DRNYLNYGEEGAPGK.W	1681.77	2.77957	2.77353	2	Partial	3.7707
IPI00006601	CHGB	Secretogranin-1 precursor	R.SSQGGSLPSEEKGHPQEESEESNVSMASLG.E	3073.34	-1.94752	-1.20534	3	Partial	3.4568
IPI00006608	APP	Isoform APP770 of Amyloid beta A4 protein precursor (Fragment)	K.AVIQHFQEKVESLEQEAANER.Q	2454.21	0.526442	1.83613	2	Full	6.2736
IPI00006608	APP	Isoform APP770 of Amyloid beta A4 protein precursor (Fragment)	R.LALENYITALQAVPPRPR.H	2021.14	0.259903	1.6283	2	Full	3.8517
IPI00006608	APP	Isoform APP770 of Amyloid beta A4 protein precursor (Fragment)	K.AVIQHFQEKVESLEQEAANERQQLVETHMAR.V	3647.81	-2.35396	-3.62508	3	Full	5.0036
IPI00006608	APP	Isoform APP770 of Amyloid beta A4 protein precursor (Fragment)	R.SQVMTHLR.V	970.502	-0.0545079	2.0269	1	Full	2.717
IPI00006608	APP	Isoform APP770 of Amyloid beta A4 protein precursor (Fragment)	R.MSQVMREWEEAERQAK.N	2006.93	1.64759	1.46935	2	Full	4.5369
IPI00006608	APP	Isoform APP770 of Amyloid beta A4 protein precursor (Fragment)	K.AVIQHFQEK.V	1098.58	0.725936	2.90814	1	Full	2.5518
IPI00006608	APP	Isoform APP770 of Amyloid beta A4 protein precursor (Fragment)	R.GLTTRPGSGLTNIKTEEISEVK.M	2329.25	-0.153698	0.605164	2	Full	5.3319
IPI00006608	APP	Isoform APP770 of Amyloid beta A4 protein precursor (Fragment)	R.MSQVMREWEEAER.Q	1679.74	-1.69074	0.06635	2	Full	4.4787
IPI00006608	APP	Isoform APP770 of Amyloid beta A4 protein precursor (Fragment)	R.LNMHMNVQNGKWDSDPSGTK.T	2258.02	0.871383	0.86693	2	Full	5.3706
IPI00006608	APP	Isoform APP770 of Amyloid beta A4 protein precursor (Fragment)	K.FLHQER.M	828.424	0.0712196	6.10833	1	Full	2.2221
IPI00006608	APP	Isoform APP770 of Amyloid beta A4 protein precursor (Fragment)	K.VESLEQEAANER.Q	1373.64	-0.794821	7.70016	2	Full	3.8544
IPI00006608	APP	Isoform APP770 of Amyloid beta A4 protein precursor (Fragment)	R.GLTTRPGSGLTNIK.T	1413.79	-0.0937902	-0.287874	2	Full	3.6244
IPI00006608	APP	Isoform APP770 of Amyloid beta A4 protein precursor (Fragment)	R.HVFNMLK.K	887.469	0.556189	2.90395	2	Full	2.8653
IPI00006608	APP	Isoform APP770 of Amyloid beta A4 protein precursor (Fragment)	R.ISYGNDALMPSLTETK.T	1738.84	-0.475488	-3.33712	2	Full	5.1467
IPI00006608	APP	Isoform APP770 of Amyloid beta A4 protein precursor (Fragment)	K.STNLHDYGMLLPCGIDK.F	1875.89	-0.167014	1.3322	2	Full	4.5155
IPI00006608	APP	Isoform APP770 of Amyloid beta A4 protein precursor (Fragment)	R.LNMHMNVQNGK.W	1284.61	1.47399	2.21601	2	Full	3.8651
IPI00006608	APP	Isoform APP770 of Amyloid beta A4 protein precursor (Fragment)	K.STNLHDYGMLLPCGIDKFR.G	2179.06	-1.56536	-0.27416	3	Full	5.261
IPI00006608	APP	Isoform APP770 of Amyloid beta A4 protein precursor (Fragment)	K.TEEISEVKM.D	1064.51	4.25164	-3.41527	2	Partial	2.916
IPI00006608	APP	Isoform APP770 of Amyloid beta A4 protein precursor (Fragment)	M.DAEFRHDSGYEVHHQK.L	1953.87	5.01266	-3.76871	2	Partial	4.0545
IPI00006608	APP	Isoform APP770 of Amyloid beta A4 protein precursor (Fragment)	R.VEAMLNDR.R	946.454	0.884142	3.49694	1	Full	2.7481
IPI00006608	APP	Isoform APP770 of Amyloid beta A4 protein precursor (Fragment)	R.QQLVETHMAR.V	1211.61	0.947419	1.05385	1	Full	2.8228
IPI00006608	APP	Isoform APP770 of Amyloid beta A4 protein precursor (Fragment)	R.WYFDVTEGK.C	1143.52	-0.0884109	0.213417	2	Full	3.1652
IPI00006608	APP	Isoform APP770 of Amyloid beta A4 protein precursor (Fragment)	R.GLTTRPGSGLTNIKTEEISEVKM.D	2460.29	-0.988664	0.503449	2	Partial	4.7775
IPI00006608	APP	Isoform APP770 of Amyloid beta A4 protein precursor (Fragment)	K.MDAEFRHDSGYEVHHQ.K	1956.82	0.858639	0.73052	2	Partial	3.484
IPI00006608	APP	Isoform APP770 of Amyloid beta A4 protein precursor (Fragment)	R.GLTTRPGSGLTNIKTEEISEV.K	2201.15	1.09102	-0.580478	2	Partial	3.8419
IPI00006608	APP	Isoform APP770 of Amyloid beta A4 protein precursor (Fragment)	K.LVFFAEDVGSNK.G	1324.67	0.605436	1.14269	2	Full	4.421
IPI00006608	APP	Isoform APP770 of Amyloid beta A4 protein precursor (Fragment)	V.SDALLVPDKCK.F	1187.62	4.01997	-1.52093	2	Partial	2.6599
IPI00006612	SNAP91	Isoform 1 of Clathrin coat assembly protein AP180	P.LADLNIK.D	785.465	-0.771772	-1.44657	1	Partial	2.4479
IPI00006644	PLXNB1	Isoform 2 of Plexin-B1 precursor	R.YGLIQAAAVATSR.E	1319.72	0.309611	3.17652	2	Full	2.4709
IPI00006662	APOD	Apolipoprotein D precursor	R.NPNLPPETVDSLK.N	1422.74	-1.46703	1.24671	1	Full	3.049
IPI00006662	APOD	Apolipoprotein D precursor	K.VLNQELR.A	870.492	-0.144631	0.437811	2	Full	2.6047
IPI00006662	APOD	Apolipoprotein D precursor	K.MTVTDQVNCPK.L	1234.57	-0.143613	-1.77193	2	Full	4.1015
IPI00006662	APOD	Apolipoprotein D precursor	K.NILTSNNIDVK.K	1229.66	-0.9588	1.08525	1	Full	3.5359
IPI00006662	APOD	Apolipoprotein D precursor	K.KMTVTDQVNCPK.L	1362.66	-0.546577	0.385467	2	Full	4.3606
IPI00006662	APOD	Apolipoprotein D precursor	K.IKVLNQELR.A	1111.67	-1.93178	3.90558	2	Full	3.1148
IPI00006662	APOD	Apolipoprotein D precursor	P.NPPVQENFDVNK.Y	1399.67	-1.73469	3.75779	2	Partial	4.1162
IPI00006662	APOD	Apolipoprotein D precursor	L.PPETVDSLK.N	984.513	-0.858293	-0.535694	2	Partial	2.8029
IPI00006662	APOD	Apolipoprotein D precursor	R.WYEIEK.I	866.417	0.314629	2.65315	2	Full	1.9778
IPI00006662	APOD	Apolipoprotein D precursor	K.NILTSNNIDVKK.M	1357.76	-1.68771	0.499869	1	Full	3.9652
IPI00006662	APOD	Apolipoprotein D precursor	R.WYEIEKIPTTFENGR.C	1881.93	-1.05828	-0.085267	2	Full	5.0452
IPI00006662	APOD	Apolipoprotein D precursor	R.NPNLPPETVDSLKNILTSNNIDVK.K	2634.39	-0.945192	-0.616924	2	Full	3.8494
IPI00006662	APOD	Apolipoprotein D precursor	K.IPTTFENGR.C	1033.52	-0.69394	4.42387	2	Full	2.73
IPI00006662	APOD	Apolipoprotein D precursor	N.PPVQENFDVNK.Y	1285.63	1.56157	-0.404487	2	Partial	3.7582
IPI00006662	APOD	Apolipoprotein D precursor	K.CPNPPVQENFDVNK.Y	1599.74	-1.04148	-1.0293	2	Full	4.2309
IPI00006662	APOD	Apolipoprotein D precursor	L.PPETVDSLKNILTSNNIDVKK.M	2324.26	-1.54798	0.898244	2	Partial	5.5395
IPI00006662	APOD	Apolipoprotein D precursor	R.NPNLPPETVDSLKNILTSNNIDVKK.M	2762.48	-0.221323	1.09502	2	Full	4.6118
IPI00006662	APOD	Apolipoprotein D precursor	E.NFDVNKYLGR.W	1224.63	0.676125	0.784661	1	Partial	2.5677
IPI00006662	APOD	Apolipoprotein D precursor	I.KVLNQELR.A	998.587	0.808542	4.57402	1	Partial	2.8003
IPI00006662	APOD	Apolipoprotein D precursor	C.PNPPVQENFDVNK.Y	1496.73	2.14775	1.8595	2	Partial	2.7216
IPI00006662	APOD	Apolipoprotein D precursor	K.MTVTDQVNCPKLS.-	1434.68	0.113265	-0.0547808	2	Full	4.6821
IPI00006662	APOD	Apolipoprotein D precursor	K.KMTVTDQVNCPKLS.-	1562.78	-0.0831851	0.450535	2	Full	4.529
IPI00006662	APOD	Apolipoprotein D precursor	K.CPNPPVQENFDVNKYLGR.W	2089.01	-0.563761	0.208357	2	Full	5.2817
IPI00006662	APOD	Apolipoprotein D precursor	T.VTDQVNCPK.L	1002.48	0.179056	0.853839	1	Partial	2.755
IPI00006662	APOD	Apolipoprotein D precursor	N.PPVQENFDVNKYLGR.W	1774.9	-1.22818	-1.29925	2	Partial	5.391
IPI00006662	APOD	Apolipoprotein D precursor	P.NPPVQENFDVNKYLGR.W	1888.94	-0.879592	-1.49954	2	Partial	5.2888
IPI00006662	APOD	Apolipoprotein D precursor	C.PNPPVQENFDVNKYLGR.W	1986	2.08767	-3.61353	2	Partial	2.9022
IPI00006662	APOD	Apolipoprotein D precursor	P.PETVDSLKNILTSNNIDVKK.M	2227.21	-1.53035	-1.20272	2	Partial	5.3962
IPI00006662	APOD	Apolipoprotein D precursor	W.YEIEKIPTTFENGR.C	1695.85	-0.587612	0.751967	2	Partial	3.5781
IPI00006662	APOD	Apolipoprotein D precursor	Y.EIEKIPTTFENGR.C	1532.78	-0.270554	-0.480829	2	Partial	2.9289
IPI00006662	APOD	Apolipoprotein D precursor	I.EKIPTTFENGR.C	1290.66	0.209893	-1.29965	1	Partial	2.5658
IPI00006662	APOD	Apolipoprotein D precursor	I.PTTFENGR.C	920.435	-5.34704	0.0462718	2	Partial	2.1914
IPI00006662	APOD	Apolipoprotein D precursor	P.PVQENFDVNK.Y	1188.58	2.96489	0.459639	1	Partial	3.318
IPI00006662	APOD	Apolipoprotein D precursor	N.LPPETVDSLK.N	1097.6	-0.538176	6.63048	1	Partial	2.1564
IPI00006662	APOD	Apolipoprotein D precursor	P.PVQENFDVNKYLGR.W	1677.85	-0.831124	-4.0015	2	Partial	4.6178
IPI00006662	APOD	Apolipoprotein D precursor	E.IEKIPTTFENGR.C	1403.74	-0.235941	-1.97128	1	Partial	2.5052
IPI00006675	ABCC4	Multidrug resistance-associated protein 4	K.KDNEESEQPPVPGTP.T	1622.74	4.08161	-0.541296	2	Partial	2.8581
IPI00006715	RAD21	Double-strand-break repair protein rad21 homolog	K.YLLADCNEAFIK.I	1398.69	-0.212771	4.94497	2	Full	2.5568
IPI00006715	RAD21	Double-strand-break repair protein rad21 homolog	A.KYLLADCNEAFIK.I	1526.78	4.05422	3.22779	2	Partial	2.4873
IPI00006803	CHST10	Carbohydrate sulfotransferase 10	K.LFGYQKPDFLLN.-	1453.76	2.68552	4.29038	2	Full	3.1291
IPI00006903	GPR84	Probable G-protein coupled receptor 84	K.VTRMCFAVFLCFALSYIPFLLL.N	2566.36	-1.90885	1.96307	3	Partial	3.3733
IPI00006906	C12orf4	Uncharacterized protein C12orf4	N.QNGGNDDKTKNAER.N	1545.71	2.25229	0.194122	2	Partial	2.5706
IPI00006967	PCDH9	Protocadherin-9 precursor	K.IKVEDGGTPQK.S	1170.62	-2.04933	-1.57121	2	Full	2.6841
IPI00006995	P11	Placental protein 11 precursor	S.DHEVSHSSDAITK.E	1424.65	3.02516	-0.484393	2	Partial	2.4252
IPI00007057	ZFYVE20	Rabenosyn-5	G.ETTYSLEHASDLR.V	1520.71	-1.76201	-3.15104	2	Partial	3.0761
IPI00007110	OSGEPL1	Isoform 3 of Probable O-sialoglycoprotein endopeptidase 2	K.NCDFSFTGLQHVTDK.I	1710.77	4.52002	4.53901	2	Full	3.3987
IPI00007126	ZNF652	49 kDa protein	R.GQSEDNFLR.H	1064.49	-5.31805	3.90727	2	Full	2.5404
IPI00007199	SERPINA10	Protein Z-dependent protease inhibitor precursor	R.IFSPFADLSELSATGR.N	1709.86	-4.39439	-1.1097	2	Full	4.3764
IPI00007221	SERPINA5	Plasma serine protease inhibitor precursor	K.TLYLADTFPTNFR.D	1557.78	3.93303	2.56155	2	Full	3.7683
IPI00007221	SERPINA5	Plasma serine protease inhibitor precursor	R.DFTFDLYR.A	1075.5	5.85831	-4.54208	2	Full	2.8882
IPI00007240	F13B	Coagulation factor XIII B chain precursor	R.IAQYYYTFK.S	1195.59	2.34587	-3.34797	2	Full	2.5114
IPI00007240	F13B	Coagulation factor XIII B chain precursor	R.GDTYPAELYITGSILR.M	1767.9	-5.67214	-0.997476	2	Full	4.3715
IPI00007240	F13B	Coagulation factor XIII B chain precursor	K.SGYLLHGSNEITCNRG.K	1719.8	0.710257	-6.79694	2	Partial	3.4284
IPI00007240	F13B	Coagulation factor XIII B chain precursor	K.QGYDLSPLTPLSELSVQCNR.G	2219.09	5.03756	-0.62708	2	Full	3.259
IPI00007247	PCCB	Propionyl-CoA carboxylase beta chain, mitochondrial precursor	K.LLYAFAEATVPK.V	1321.73	3.34131	-2.18048	2	Full	2.2089
IPI00007248	PLEKHA6	Pleckstrin homology domain-containing family A member 6	I.QAMGEAAR.V	832.386	-3.01339	-0.284647	2	Partial	2.5369
IPI00007257	CLSTN1	calsyntenin 1 isoform 2	K.ISLSGVHHFAR.A	1222.66	0.600577	-1.293	2	Full	4.2682
IPI00007257	CLSTN1	calsyntenin 1 isoform 2	K.ATVHIQVNDVNEYAPVFK.E	2043.04	-1.40516	-1.44317	2	Full	5.7592
IPI00007257	CLSTN1	calsyntenin 1 isoform 2	K.IHGQNVPFDAVVVDK.S	1636.86	0.0248036	1.93472	2	Full	4.7462
IPI00007257	CLSTN1	calsyntenin 1 isoform 2	K.IHGQNVPFDAVVVDKSTGEGVIR.S	2436.28	-0.776103	-0.243519	3	Full	6.3551
IPI00007257	CLSTN1	calsyntenin 1 isoform 2	R.LIFLFRQDPSEEKK.Y	1748.95	0.0203551	0.0417307	2	Full	3.2399
IPI00007257	CLSTN1	calsyntenin 1 isoform 2	K.ATVHIQVNDVNEYAPVFKEK.S	2300.18	-0.4464	-0.472768	2	Full	6.4674
IPI00007257	CLSTN1	calsyntenin 1 isoform 2	R.LKITSTIK.C	902.58	0.729908	-0.612497	1	Full	2.1228
IPI00007257	CLSTN1	calsyntenin 1 isoform 2	K.HKPWLEPTYHGIVTENDNTVLLDPPLIALDKDAPLR.F	4090.15	0.155031	-1.1024	3	Full	5.5178
IPI00007257	CLSTN1	calsyntenin 1 isoform 2	K.LNYGKEHQYK.L	1278.64	0.210068	-6.01352	2	Full	3.7333
IPI00007257	CLSTN1	calsyntenin 1 isoform 2	R.AASEFESSEGVFLFPELR.I	2013.97	-0.529353	-0.709761	2	Full	5.0202
IPI00007257	CLSTN1	calsyntenin 1 isoform 2	R.GVQIQAHPSQLVLTLEGEDLGELDKAMQHISYLNSR.Q	3989.03	0.261668	-3.23258	3	Full	6.4009
IPI00007257	CLSTN1	calsyntenin 1 isoform 2	K.SYKATVIEGK.Q	1094.6	-1.08414	-2.31605	1	Full	2.7621
IPI00007257	CLSTN1	calsyntenin 1 isoform 2	R.GVQIQAHPSQLVLTLEGEDLGELDK.A	2688.4	3.73966	-0.873083	2	Full	5.6571
IPI00007257	CLSTN1	calsyntenin 1 isoform 2	R.YISNEFK.V	899.439	-5.02802	-4.21714	2	Full	2.3356
IPI00007257	CLSTN1	calsyntenin 1 isoform 2	R.ATEDVLVK.I	873.481	-0.594747	7.34397	1	Full	2.869
IPI00007257	CLSTN1	calsyntenin 1 isoform 2	R.IPDGVVSVSPK.E	1096.61	0.590819	1.92619	1	Full	2.967
IPI00007257	CLSTN1	calsyntenin 1 isoform 2	K.YRPAEFHWK.L	1232.61	-1.74118	1.245	1	Full	2.8358
IPI00007257	CLSTN1	calsyntenin 1 isoform 2	R.IISTITR.E	802.491	0.320128	3.96882	2	Full	2.0573
IPI00007257	CLSTN1	calsyntenin 1 isoform 2	K.EGLDLQVLEDSGR.G	1429.7	1.27432	-1.6504	2	Full	4.8101
IPI00007257	CLSTN1	calsyntenin 1 isoform 2	R.SFVDLSGHNLANPHPF.A	1750.84	-0.466404	1.0791	2	Partial	4.4703
IPI00007257	CLSTN1	calsyntenin 1 isoform 2	R.SFVDLSGHNLANPHPFAVVPSTAT.V	2477.23	0.0231306	-0.335508	2	Partial	4.9822
IPI00007257	CLSTN1	calsyntenin 1 isoform 2	R.SFVDLSGHNLANPHPFAVVPSTATVV.I	2675.37	-0.11632	-2.46694	2	Partial	3.9466
IPI00007257	CLSTN1	calsyntenin 1 isoform 2	R.GNLAGLTLR.S	913.534	-0.151062	2.05372	2	Full	2.916
IPI00007257	CLSTN1	calsyntenin 1 isoform 2	K.AMQHISYLNSR.Q	1318.65	-0.0229023	-6.70955	2	Full	3.7949
IPI00007257	CLSTN1	calsyntenin 1 isoform 2	H.MAAQPQFVHPEHR.S	1546.75	-0.0963959	4.64025	2	Partial	3.4469
IPI00007257	CLSTN1	calsyntenin 1 isoform 2	A.AQPQFVHPEHR.S	1344.67	-1.06093	-3.5779	2	Partial	2.6611
IPI00007257	CLSTN1	calsyntenin 1 isoform 2	R.SFVDLSGHNLANPHPFAVVPSTA.T	2376.19	1.83264	-0.878632	2	Partial	4.2919
IPI00007257	CLSTN1	calsyntenin 1 isoform 2	Q.PQFVHPEHR.S	1145.57	-1.10041	-2.82594	2	Partial	3.0067
IPI00007257	CLSTN1	calsyntenin 1 isoform 2	M.AAQPQFVHPEHR.S	1415.71	-1.92038	-0.898484	2	Partial	3.1858
IPI00007257	CLSTN1	calsyntenin 1 isoform 2	K.FKLICSELNGR.Y	1278.68	-0.361546	2.46018	2	Full	3.5641
IPI00007257	CLSTN1	calsyntenin 1 isoform 2	K.NTEKLNYGK.E	1065.55	2.16143	4.29665	2	Full	2.8374
IPI00007257	CLSTN1	calsyntenin 1 isoform 2	R.SFVDLSGHNLANPHPFAVVPSTATV.V	2576.3	0.12483	0.376186	2	Partial	4.1451
IPI00007257	CLSTN1	calsyntenin 1 isoform 2	K.CFNEATCISVPPVDGYVMVLQPEEPK.I	2864.34	2.89473	-2.71268	2	Full	2.6754
IPI00007257	CLSTN1	calsyntenin 1 isoform 2	R.FAGEICGFK.I	970.458	0.378687	1.65231	2	Full	3.3594
IPI00007257	CLSTN1	calsyntenin 1 isoform 2	R.LIFLFR.Q	807.501	-0.53808	1.45626	2	Full	2.2899
IPI00007257	CLSTN1	calsyntenin 1 isoform 2	K.RATEDVLVK.I	1029.58	-0.43066	4.35674	2	Full	2.8239
IPI00007257	CLSTN1	calsyntenin 1 isoform 2	K.VEVNVIHTANPMEHANH.M	1910.91	-1.64283	0.801328	2	Partial	5.2866
IPI00007257	CLSTN1	calsyntenin 1 isoform 2	R.YISNEFKVEVNVIHTANPMEHANH.M	2792.33	-0.565298	-0.567715	2	Partial	3.4501
IPI00007257	CLSTN1	calsyntenin 1 isoform 2	I.HGQNVPFDAVVVDKSTGEGVIR.S	2323.19	-0.0876811	3.97253	3	Partial	3.5055
IPI00007257	CLSTN1	calsyntenin 1 isoform 2	K.LICSELNGR.Y	1003.51	-0.440553	-1.55426	2	Full	3.4372
IPI00007257	CLSTN1	calsyntenin 1 isoform 2	K.IHGQNVPFDAVVVDKST.G	1824.94	-5.27196	0.17501	3	Partial	2.7311
IPI00007257	CLSTN1	calsyntenin 1 isoform 2	K.LTVTAYDCGK.K	1069.51	0.652541	4.09363	2	Full	3.1255
IPI00007257	CLSTN1	calsyntenin 1 isoform 2	K.LTVTAYDCGKK.R	1197.61	-0.308532	-5.96401	2	Full	2.6403
IPI00007257	CLSTN1	calsyntenin 1 isoform 2	K.ISIKPTCTPGWQGWNNR.I	1956.96	-0.476861	-4.71139	2	Full	4.0777
IPI00007257	CLSTN1	calsyntenin 1 isoform 2	K.VIDCLYTCK.E	1056.5	-0.436915	4.34131	2	Full	2.9663
IPI00007257	CLSTN1	calsyntenin 1 isoform 2	R.SKEKLDCELQK.D	1319.68	3.09788	-1.17604	2	Full	3.4326
IPI00007273	ZBTB1	Zinc finger and BTB domain-containing protein 1	K.QNSKMIFGVRMYE.D	1601.77	4.89484	2.8512	2	Partial	3.5029
IPI00007293	CEP164	Isoform 1 of Centrosomal protein of 164 kDa	E.QEASLQK.L	802.418	-1.60527	-3.3931	1	Partial	2.4458
IPI00007313	CYP27B1	25-hydroxyvitamin D-1 alpha hydroxylase, mitochondrial precursor	R.YAGTLNNVVCDLVR.R	1535.78	-4.47246	-4.43692	2	Full	2.7063
IPI00007320	TCF25	Transcription factor 25	F.YLALYKQMSFLEK.R	1632.86	-0.702878	-3.42462	2	Partial	3.7886
IPI00007347	COG5	Conserved oligomeric Golgi complex component 5	T.QGDASQVIGPLTEGQR.R	1654.83	-0.436178	-6.57393	2	Partial	3.3289
IPI00007365	TRIM38	Tripartite motif-containing protein 38	L.SLMTNPVSINCGHSYCHLCITDFFKNPSQK.Q	3383.56	3.2384	-2.12287	3	Partial	3.2165
IPI00007422	BATF	Basic leucine zipper transcriptional factor ATF-like	I.KQLTEELK.Y	987.56	1.3905	-1.98443	1	Partial	3.389
IPI00007576	U1SNRNPBP	Isoform 1 of U11/U12 small nuclear ribonucleoprotein 35 kDa protein	R.LGGGLGGK.K	657.381	-0.69427	2.79412	1	Full	2.079
IPI00007676	HSD17B12	Estradiol 17-beta-dehydrogenase 12	R.TNGYLIHALMGSIISNLPSWIYLKIVMNMN.K	3405.76	-1.59811	-3.97925	3	Partial	3.2798
IPI00007778	CTBS	Di-N-acetylchitobiase precursor	R.VVLKGDVSLKDIIDPAFR.A	1984.14	-2.49539	0.653109	2	Full	4.5039
IPI00007814	ATP6V1C1	Vacuolar proton pump subunit C 1	R.SSNVLSEDQ.D	977.43	1.24142	-7.77012	1	Partial	2.8534
IPI00007856	MYH2	Myosin-2	K.LQQFFNHHMFVLEQEEYKK.E	2494.21	-0.916082	-0.845711	3	Full	5.0194
IPI00007856	MYH2	Myosin-2	Y.EESLDQLETLKRENK.N	1830.93	-2.31057	1.4748	2	Partial	3.1746
IPI00007856	MYH2	Myosin-2	R.ENQSILITGESGAGKTVNTKR.V	2202.16	-2.4753	-0.0524526	2	Full	1.9272
IPI00007910	SLC34A2	Isoform 1 of Sodium-dependent phosphate transport protein 2B	R.LLQSRCPR.V	971.533	3.87388	-0.181783	2	Full	2.3043
IPI00007927	SMC2	Isoform 1 of Structural maintenance of chromosomes protein 2	K.FVDGVSTVAR.F	1049.55	-0.27326	-3.34936	2	Full	2.3048
IPI00007928	PRPF8	Pre-mRNA-processing-splicing factor 8	K.QTKEQSQLTATQTR.T	1618.83	-2.88468	-5.70423	2	Full	3.483
IPI00007959	PDPN	lung type-I cell membrane-associated glycoprotein isoform a	Q.SPSATASNVATSHSTEKVDGDTQTTVEK.D	2847.34	0.100761	-6.42638	3	Partial	3.2956
IPI00008085	SLC39A10	Zinc transporter ZIP10 precursor	R.LSFFGLEK.L	939.507	-1.40467	-1.89193	2	Full	2.1408
IPI00008087	FSTL5	Follistatin-related protein 5 precursor	R.VLIVDVQSQK.V	1127.65	0.463706	-6.80082	2	Full	2.654
IPI00008091	INOC1	Putative DNA helicase INO80 complex homolog 1	K.IEILMYCQLTSRQKLL.Y	1951.06	-3.15356	-5.56522	2	Partial	2.6134
IPI00008091	INOC1	Putative DNA helicase INO80 complex homolog 1	R.QQEETNRVK.E	1130.57	-0.408821	-4.85277	1	Full	2.379
IPI00008115	MAP3K9	Isoform 1 of Mitogen-activated protein kinase kinase kinase 9	K.EEGEEEEKRAPK.K	1429.67	-3.51585	3.27257	1	Full	2.6433
IPI00008137	ZNF295	Zinc finger protein 295	L.KQEHESKCEYKK.L	1535.74	0.253884	-4.34747	2	Partial	3.2786
IPI00008144	PPP1R9A	Isoform 1 of Neurabin-1	R.GRKYGSNVNR.I	1149.6	-5.47399	1.59553	2	Full	2.5252
IPI00008148	GFRA1	Isoform 1 of GDNF family receptor alpha-1 precursor	K.GNNCLDAAKACNLDDICK.K	1879.82	-4.13018	1.71844	2	Full	2.2975
IPI00008179	SULT2B1	Isoform 1 of Sulfotransferase family cytosolic 2B member 1	-.MDGPAEPQIPGLWDTYEDDISEISQK.L	2933.33	-3.84921	3.23317	3	Full	2.6812
IPI00008318	EPHA4	Ephrin type-A receptor 4 precursor	R.NLAQFPDTITGADTSSLVEVR.G	2233.12	-0.262368	-2.5526	2	Full	6.032
IPI00008318	EPHA4	Ephrin type-A receptor 4 precursor	K.GLNPLTSYVFHVR.A	1501.8	0.395191	1.37696	2	Full	4.1274
IPI00008318	EPHA4	Ephrin type-A receptor 4 precursor	R.NTDIKGLNPLTSYVFHVR.A	2073.1	0.542569	2.64106	2	Full	5.7633
IPI00008318	EPHA4	Ephrin type-A receptor 4 precursor	R.VYPANEVTLLDSR.S	1475.76	-0.581327	-2.02316	2	Full	3.8635
IPI00008318	EPHA4	Ephrin type-A receptor 4 precursor	R.FIRENQFVK.I	1179.64	-1.18239	2.93217	1	Full	2.5206
IPI00008318	EPHA4	Ephrin type-A receptor 4 precursor	K.LNTEIRDVGPLSK.K	1440.79	0.293866	0.706613	2	Full	3.8191
IPI00008318	EPHA4	Ephrin type-A receptor 4 precursor	K.ALSTDATCAK.C	979.464	1.06589	-0.82391	1	Full	1.9038
IPI00008318	EPHA4	Ephrin type-A receptor 4 precursor	K.ETFNLYYYESDNDKER.F	2084.9	1.5313	-2.43655	2	Full	4.2518
IPI00008318	EPHA4	Ephrin type-A receptor 4 precursor	Y.PANEVTLLDSR.S	1213.63	0.194952	0.183545	2	Partial	3.0038
IPI00008318	EPHA4	Ephrin type-A receptor 4 precursor	R.QDISYNVVCKK.C	1295.65	-1.12376	-4.07399	2	Full	3.2668
IPI00008318	EPHA4	Ephrin type-A receptor 4 precursor	K.FTSASDVWSYGIVMWEVM.S	2106.94	3.55273	2.79414	2	Partial	3.1469
IPI00008339	-	78 kDa protein	K.SQQNRVTLLHHVLEEA.E	1872.98	-0.902626	0.456663	2	Partial	3.1963
IPI00008455	MYO6	Isoform 2 of Myosin-VI	K.FIRELFESSTNNNKDTKQK.A	2298.16	1.48423	-0.463005	3	Full	3.5635
IPI00008465	ABCC1	166 kDa protein	T.YLNWLVR.M	962.534	-2.05863	-1.52161	2	Partial	3.3274
IPI00008465	ABCC1	166 kDa protein	A.VGTFTWVCTPFLASVSLK.R	1955.02	-2.2211	1.93082	2	Partial	3.4484
IPI00008531	RCOR1	REST corepressor 1	K.RQIQNIKQ.T	1026.59	4.02993	3.0518	2	Partial	3.1586
IPI00008533	MMP17	Isoform Long of Matrix metalloproteinase-17 precursor	R.FGYLPPADPTTGQLQTQEELSK.A	2419.19	0.917828	-1.30343	2	Full	4.5744
IPI00008586	CSPG5	Isoform 1 of Chondroitin sulfate proteoglycan 5 precursor	R.EAGSAVEAEELVK.G	1330.66	0.500127	-4.49183	2	Full	3.7176
IPI00008616	SLC12A7	Isoform 1 of Solute carrier family 12 member 7	R.EAQLIHDR.N	980.504	-3.78877	-7.37607	2	Full	2.0808
IPI00008616	SLC12A7	Isoform 1 of Solute carrier family 12 member 7	R.EKLIAEK.Y	829.491	-0.715017	-3.72348	1	Full	2.4009
IPI00008726	IREB2	Iron-responsive element-binding protein 2	R.QVGVAGK.F	657.381	-0.688946	2.79413	1	Full	2.1112
IPI00008787	NAGLU	Alpha-N-acetylglucosaminidase precursor	R.GDTVDLAKK.I	945.513	0.245052	-0.498309	2	Full	2.5996
IPI00008787	NAGLU	Alpha-N-acetylglucosaminidase precursor	R.GSTGVAAAAGLHR.Y	1166.62	-5.26583	3.27303	2	Full	2.2271
IPI00008816	REV1	Isoform 1 of DNA repair protein REV1	K.EVFRAAVDLEISSASR.T	1748.91	-4.20229	-1.73233	3	Full	3.7044
IPI00008860	C1QTNF3	Isoform 1 of Complement C1q tumor necrosis factor-related protein 3 precursor	K.LAKGDEVWLR.M	1185.65	1.36701	0.902013	2	Full	3.2287
IPI00008860	C1QTNF3	Isoform 1 of Complement C1q tumor necrosis factor-related protein 3 precursor	K.SDTSSNHAVLK.L	1157.57	-0.515823	-0.984498	2	Full	3.5906
IPI00008868	MAP1B	Microtubule-associated protein 1B	K.KDSVAAGKPKEKGK.I	1441.83	0.0796213	-1.751	2	Full	2.6953
IPI00008868	MAP1B	Microtubule-associated protein 1B	P.QLELIEDEEKLK.E	1485.79	-3.65361	1.31701	2	Partial	3.3114
IPI00008980	LUZP4	Leucine zipper protein 4	K.ELEGTNAEEEKNK.R	1489.69	-4.297	-0.505223	2	Full	3.0773
IPI00008994	NDRG2	Isoform 1 of Protein NDRG2	Q.THSVETPYGSVTFTVYGTPKPK.R	2395.21	-5.34418	-2.05319	2	Full	3.5148
IPI00009008	CACNA1D	Isoform Neuronal-type of Voltage-dependent L-type calcium channel subunit alpha-1D	M.MNIFVGFVIVTFQEQGEK.E	2085.06	-5.00508	3.46363	3	Partial	3.6993
IPI00009028	CLEC3B	Tetranectin precursor	R.GGTLSTPQTGSENDALYEYLR.Q	2271.07	-0.893017	-1.71298	3	Full	5.6249
IPI00009028	CLEC3B	Tetranectin precursor	K.KDVVNTK.M	802.455	0.147672	1.62076	1	Full	2.5536
IPI00009028	CLEC3B	Tetranectin precursor	R.LDTLAQEVALLK.E	1312.76	-3.28004	1.00876	2	Full	4.6693
IPI00009028	CLEC3B	Tetranectin precursor	K.MFEELK.S	795.384	-0.309536	6.63482	1	Full	2.5257
IPI00009028	CLEC3B	Tetranectin precursor	K.SRLDTLAQEVALLK.E	1555.89	-1.70442	1.55775	2	Full	5.2661
IPI00009028	CLEC3B	Tetranectin precursor	K.MFEELKSR.L	1038.52	-1.58399	-0.647466	2	Full	3.0088
IPI00009028	CLEC3B	Tetranectin precursor	R.LDTLAQEVALLKEQQALQTVCLKGTK.V	2840.57	1.02117	0.255787	3	Full	7.4332
IPI00009028	CLEC3B	Tetranectin precursor	K.TFHEASEDCISR.G	1393.59	-1.4708	-1.6796	2	Full	4.0723
IPI00009028	CLEC3B	Tetranectin precursor	K.CFLAFTQTK.T	1057.53	-0.548355	1.70377	2	Full	2.814
IPI00009028	CLEC3B	Tetranectin precursor	R.IAYKNWETEITAQPDGGKTENCAVLSGAANGK.W	3335.61	-1.22254	-0.824556	3	Full	5.531
IPI00009028	CLEC3B	Tetranectin precursor	R.LDTLAQEVALLKEQQALQTVCLK.G	2554.4	0.0714061	-2.13829	2	Full	7.151
IPI00009028	CLEC3B	Tetranectin precursor	K.SRLDTLAQEVALLKEQQALQTVCLKGTK.V	3083.7	0.0709213	1.19802	3	Full	6.9426
IPI00009028	CLEC3B	Tetranectin precursor	K.EQQALQTVCLK.G	1259.65	1.67744	3.69932	2	Full	2.4429
IPI00009028	CLEC3B	Tetranectin precursor	K.EQQALQTVCLKGTK.V	1545.82	-0.534151	5.00038	2	Full	2.9379
IPI00009028	CLEC3B	Tetranectin precursor	K.NWETEITAQPDGGKTENCAVLSGAANGK.W	2860.33	-1.09484	-2.02122	3	Full	5.7613
IPI00009057	G3BP2	Isoform A of Ras GTPase-activating protein-binding protein 2	R.NDRGPGGPR.G	924.453	-5.79694	-1.61278	2	Full	2.6715
IPI00009276	PROCR	Endothelial protein C receptor precursor	R.TQSGLQSYLLQFHGLVR.L	1946.04	1.66626	4.4802	2	Full	3.9762
IPI00009276	PROCR	Endothelial protein C receptor precursor	R.LHMLQISYFR.D	1306.69	0.683255	-2.04091	2	Full	3.0476
IPI00009329	UTRN	Utrophin	R.VHALNNVNR.V	1035.56	3.23855	-0.3964	2	Full	2.2041
IPI00009334	PRKD2	Serine/threonine-protein kinase D2	A.SGHSVRLGTSESLPCTAEELSR.S	2315.12	-4.94701	0.690177	3	Partial	3.2895
IPI00009362	SCG2	Secretogranin-2 precursor	K.VLEYLNQEKAEK.G	1462.77	-2.57512	-1.75045	2	Full	3.7563
IPI00009362	SCG2	Secretogranin-2 precursor	R.ALEYIENLR.Q	1119.59	0.502147	1.83367	2	Full	3.4987
IPI00009362	SCG2	Secretogranin-2 precursor	R.TNEIVEEQYTPQSLATLESVFQELGK.L	2952.46	-0.224762	-3.34579	3	Full	6.4678
IPI00009362	SCG2	Secretogranin-2 precursor	R.NQLLQKEPDLRLENVQKFPSPEMIR.A	3021.61	-0.138304	1.77009	3	Full	6.8748
IPI00009362	SCG2	Secretogranin-2 precursor	R.LFEKPLDSQSIYQLIEISR.N	2278.22	0.000746196	-3.69516	2	Full	5.5634
IPI00009362	SCG2	Secretogranin-2 precursor	K.TGEKPNGSVEPERELDLPVDLDDISEADLDHPDLFQNR.M	4274.02	-0.417616	-1.57918	3	Full	3.4725
IPI00009362	SCG2	Secretogranin-2 precursor	R.IILEALR.Q	826.528	-0.517103	1.93672	2	Full	2.6962
IPI00009362	SCG2	Secretogranin-2 precursor	K.VLEYLNQEK.A	1134.59	-0.249253	1.49586	1	Full	3.4206
IPI00009362	SCG2	Secretogranin-2 precursor	R.LENVQKFPSPEMIR.A	1686.88	-0.652093	0.551112	3	Full	3.8878
IPI00009362	SCG2	Secretogranin-2 precursor	R.NQLLQKEPDLR.L	1352.74	-0.599671	-0.524876	2	Full	3.7161
IPI00009362	SCG2	Secretogranin-2 precursor	P.VGPPKNDDTPNR.Q	1308.64	0.296261	11.8173	2	Partial	2.8841
IPI00009362	SCG2	Secretogranin-2 precursor	R.VPGQGSSEDDLQEEEQIEQAIKEHLNQGSSQETDKLAPVS.K	4349.04	-0.250446	-2.73292	3	Partial	4.398
IPI00009362	SCG2	Secretogranin-2 precursor	K.AAWIPHVENRQMAYENLNDKDQELGEYLAR.M	3572.71	-0.966465	-2.69233	3	Full	3.9212
IPI00009362	SCG2	Secretogranin-2 precursor	R.QYWDEDLLMK.V	1339.61	1.21834	-1.04017	2	Full	2.8992
IPI00009362	SCG2	Secretogranin-2 precursor	K.DQLSDDVSK.V	1005.46	1.97392	-4.83421	2	Full	2.5172
IPI00009362	SCG2	Secretogranin-2 precursor	K.VLEYLNQEKAEKGREHIA.K	2126.11	-0.0823569	-1.56689	2	Partial	4.0757
IPI00009362	SCG2	Secretogranin-2 precursor	K.VIAYLKR.L	861.544	0.450006	4.30382	2	Full	2.1931
IPI00009362	SCG2	Secretogranin-2 precursor	K.HMQFPPMYEENSRDNPF.K	2137.9	0.052996	5.09766	2	Partial	3.9217
IPI00009362	SCG2	Secretogranin-2 precursor	K.RLVNAAGSGR.L	999.557	0.661593	3.09073	2	Full	3.4003
IPI00009362	SCG2	Secretogranin-2 precursor	P.VGPPKNDDTPNRQYWDEDLLMK.V	2630.24	1.71125	-1.63361	3	Partial	3.9645
IPI00009362	SCG2	Secretogranin-2 precursor	K.NDDTPNRQYWDEDLLMK.V	2151.95	-3.95185	-0.489382	2	Full	3.0251
IPI00009362	SCG2	Secretogranin-2 precursor	K.ENKPYALNSEKNFPMDMSDD.Y	2344	0.821204	1.95827	3	Partial	2.9726
IPI00009396	CNR1	Isoform 1 of Cannabinoid receptor 1	K.LGYFPQKFPLTSFR.G	1699.91	4.08916	-1.28979	2	Full	3.5064
IPI00009477	ICAM2	Intercellular adhesion molecule 2 precursor	K.KLAVEPK.G	783.485	-2.62545	2.53097	1	Full	2.1095
IPI00009490	C17orf59	PRO2472	G.SIGGMAGVGVGAGAGQGRAGAEGGGGGAPLR.R	2551.27	3.61805	-3.61514	3	Partial	3.5448
IPI00009504	SLC20A2	Solute carrier family 20 member 2	A.CILASIFETTGSVLLGAK.V	1821.99	-3.22707	-3.01236	2	Partial	2.665
IPI00009521	MARCO	Macrophage receptor MARCO	L.LQSAHPGEHLAQGASR.L	1657.83	-1.86497	-4.79656	2	Partial	3.5838
IPI00009521	MARCO	Macrophage receptor MARCO	K.GEAGLQGPQGAPGK.Q	1265.64	-0.995468	-1.74645	2	Full	2.2808
IPI00009542	MAGED2	Isoform 1 of Melanoma-associated antigen D2	K.AAAEAAAEA.K	773.356	-3.61451	-0.920551	1	Partial	2.5428
IPI00009619	CADM3	Isoform 2 of Cell adhesion molecule 3 precursor	K.SLVTVLGIPQKPIITGYK.S	1926.16	-0.581469	1.99339	2	Full	4.3027
IPI00009619	CADM3	Isoform 2 of Cell adhesion molecule 3 precursor	K.LLLHCEGR.G	939.496	-0.498246	0.924028	2	Full	2.5343
IPI00009619	CADM3	Isoform 2 of Cell adhesion molecule 3 precursor	R.KGDQELHGEPTR.I	1365.66	-2.80457	-0.848937	2	Full	3.4186
IPI00009619	CADM3	Isoform 2 of Cell adhesion molecule 3 precursor	R.EKDTATLNCQSSGSKPAAR.L	1962.94	0.69085	-0.149566	3	Full	4.3326
IPI00009619	CADM3	Isoform 2 of Cell adhesion molecule 3 precursor	R.IEVLYTPTAMIRPDPPHPR.E	2202.16	-1.5339	1.46124	2	Full	3.5747
IPI00009619	CADM3	Isoform 2 of Cell adhesion molecule 3 precursor	R.GNPVPQQYLWEKEGSVPPLK.M	2265.18	0.757865	-1.08669	2	Full	3.7571
IPI00009619	CADM3	Isoform 2 of Cell adhesion molecule 3 precursor	K.CQVKDHEDSSLQWSNPAQQTLYFGEKR.A	3193.49	0.229279	1.05814	3	Full	5.0299
IPI00009668	CENPH	Centromere protein H	V.VLQLEK.E	728.443	-0.677198	6.35405	1	Full	2.2509
IPI00009668	CENPH	Centromere protein H	N.EIEEVKVAFEIK.K	1432.78	6.60561	0.0798967	2	Partial	4.39
IPI00009756	ETS2	Protein C-ets-2	K.NKPKMNYEKLSRGLRYYYDKNI.I	2792.44	-0.82161	3.26689	3	Partial	3.6841
IPI00009792	IGHV1OR15-1	Ig heavy chain V-I region V35 precursor	R.DTSISTAYMELSR.L	1472.68	-0.0310318	-4.7011	2	Full	4.6917
IPI00009793	C1RL	Complement C1r-like protein	K.GQESSTDIKAPEGFAVR.L	1790.88	-0.10453	2.63502	2	Full	4.8091
IPI00009793	C1RL	Complement C1r-like protein	R.AKLGNFPWQAFTSIHGR.G	1929	0.930326	-1.7441	2	Full	4.9042
IPI00009794	SDF4	stromal cell derived factor 4 precursor	R.LNEELKVDEETQEVLENLKDR.W	2542.28	-1.54417	0.709602	3	Full	7.6247
IPI00009794	SDF4	stromal cell derived factor 4 precursor	R.GFHQEVFLGKDLGGFDEDAEPR.R	2462.15	-2.43007	-1.61551	2	Full	6.0215
IPI00009794	SDF4	stromal cell derived factor 4 precursor	K.DLGGFDEDAEPR.R	1319.56	4.12659	2.48118	2	Full	4.1093
IPI00009794	SDF4	stromal cell derived factor 4 precursor	E.ELKVDEETQEVLENLK.D	1914.98	-2.65872	2.56734	2	Partial	2.6218
IPI00009802	VCAN	Isoform V0 of Versican core protein precursor	R.LQGAHLTSILSHEEQMFVNR.V	2309.16	0.0978711	1.21288	2	Full	6.1014
IPI00009802	VCAN	Isoform V0 of Versican core protein precursor	R.LATVGELQAAWR.N	1313.71	-1.49356	0.59155	2	Full	3.175
IPI00009802	VCAN	Isoform V0 of Versican core protein precursor	P.DINVYIIEVR.E	1232.68	-2.71109	4.87607	2	Partial	2.5424
IPI00009802	VCAN	Isoform V0 of Versican core protein precursor	R.VSVPTHPEAVGDASLTVVK.L	1905.02	-1.09553	-6.1393	2	Full	3.2058
IPI00009802	VCAN	Isoform V0 of Versican core protein precursor	R.AATSRYTLNFEAAQK.A	1669.84	-5.28529	1.66919	2	Full	3.5006
IPI00009802	VCAN	Isoform V0 of Versican core protein precursor	R.YEINSLIR.Y	1006.54	-0.431575	-3.93508	2	Full	2.6761
IPI00009803	ITGA4	Integrin alpha-4 precursor	R.TRPVVIVDASLSHPESVNRT.K	2176.16	-1.2534	-0.657423	3	Partial	3.0568
IPI00009865	KRT10	Keratin, type I cytoskeletal 10	K.SKELTTEIDNNIEQISSYK.S	2211.09	-4.71451	0.596994	2	Full	3.2135
IPI00009865	KRT10	Keratin, type I cytoskeletal 10	R.LASYLDKVR.A	1063.6	-1.36301	1.84535	2	Full	3.1748
IPI00009865	KRT10	Keratin, type I cytoskeletal 10	K.IRLENEIQTYR.S	1433.76	-5.3949	0.24267	2	Full	3.4439
IPI00009865	KRT10	Keratin, type I cytoskeletal 10	R.LKYENEVALR.Q	1233.67	1.63261	3.35163	2	Full	3.3514
IPI00009865	KRT10	Keratin, type I cytoskeletal 10	K.GSLGGGFSSGGFSGGSFSR.G	1706.76	-0.716267	3.46638	2	Full	4.1077
IPI00009865	KRT10	Keratin, type I cytoskeletal 10	R.SQYEQLAEQNRK.D	1492.73	-0.622284	-3.82561	2	Full	3.4599
IPI00009865	KRT10	Keratin, type I cytoskeletal 10	R.LENEIQTYR.S	1164.58	-1.36273	-4.82779	2	Full	3.1725
IPI00009865	KRT10	Keratin, type I cytoskeletal 10	K.SSSSGSVGESSSKGP.R	1338.59	-0.35627	-8.95555	2	Partial	3.372
IPI00009865	KRT10	Keratin, type I cytoskeletal 10	K.NHEEEMKDLR.N	1299.59	5.31684	2.8661	2	Full	2.5871
IPI00009879	GCNT4	Beta-1,3-galactosyl-O-glycosyl-glycoprotein beta-1,6-N- acetylglucosaminyltransferase 4	K.YIFNNSIV.Q	968.497	0.0428499	4.90137	1	Partial	2.2272
IPI00009881	GNAS	Neuroendocrine secretory protein 55	K.HSTFGQSLTQR.L	1260.62	-0.0155479	-6.79634	2	Full	3.1519
IPI00009890	SERPINE2	Glia-derived nexin precursor	C.SHFNPLSLEELGSNTGIQVFNQIVK.S	2770.43	0.12489	-1.13051	3	Partial	4.8037
IPI00009890	SERPINE2	Glia-derived nexin precursor	K.AKIEVSEDGTK.A	1175.6	-4.23247	-0.932888	2	Full	2.5734
IPI00009899	C5orf5	Uncharacterized protein C5orf5	H.FFEEIK.E	811.412	2.02832	2.65589	2	Partial	2.2296
IPI00009908	ARMCX1	Armadillo repeat-containing X-linked protein 1	R.KEFSRSSLFFLFKESGVC.V	2110.06	2.62789	-1.08498	3	Partial	3.4181
IPI00009913	TTRAP	TRAF and TNF receptor-associated protein	R.SSNYEIITGHEEGYFTAIMLKKSR.V	2773.37	-5.11831	-0.61525	3	Full	3.7637
IPI00009920	C6	Complement component 6 precursor	R.KMEILHPGK.C	1051.58	0.545558	-3.02179	2	Full	2.7815
IPI00009920	C6	Complement component 6 precursor	K.DLHLSDVFLK.A	1185.64	-0.801087	2.65496	2	Full	1.9706
IPI00009920	C6	Complement component 6 precursor	K.AKDLHLSDVFLK.A	1384.77	-1.80268	0.566171	2	Full	4.6661
IPI00009920	C6	Complement component 6 precursor	K.TLNICEVGTIR.C	1217.64	-3.49659	-1.27553	2	Full	3.3398
IPI00009920	C6	Complement component 6 precursor	R.IGESIELTCPK.G	1188.61	-1.72008	-1.668	2	Full	3.7033
IPI00009950	LMAN2	Vesicular integral-membrane protein VIP36 precursor	K.NLHGDGIALWYTR.D	1514.76	-0.77834	0.236303	2	Full	3.9556
IPI00009950	LMAN2	Vesicular integral-membrane protein VIP36 precursor	R.NRDHDTFLAVR.Y	1342.67	-3.77679	-1.5747	2	Full	3.444
IPI00009950	LMAN2	Vesicular integral-membrane protein VIP36 precursor	K.LFQLMVEHTPDEESIDWTK.I	2317.09	2.70982	3.39357	2	Full	4.2265
IPI00009950	LMAN2	Vesicular integral-membrane protein VIP36 precursor	R.EHSLIKPYQGVGSSSMPLWDFQGSTMLTSQYVR.L	3728.8	1.73254	-0.235712	3	Full	4.7868
IPI00009950	LMAN2	Vesicular integral-membrane protein VIP36 precursor	R.GRLTVMTDLEDKNEWK.N	1933.96	0.325137	1.92776	2	Full	2.2807
IPI00009997	B3GNT1	N-acetyllactosaminide beta-1,3-N-acetylglucosaminyltransferase	R.EMLDQSNQWGGTALVVPAFEIR.R	2460.21	0.158401	1.80745	2	Full	5.3731
IPI00009997	B3GNT1	N-acetyllactosaminide beta-1,3-N-acetylglucosaminyltransferase	R.WVNLPEESLLRPAYVVPWQDPWEPFYVAGGK.V	3641.83	-0.0215551	-2.96251	3	Full	6.2608
IPI00009997	B3GNT1	N-acetyllactosaminide beta-1,3-N-acetylglucosaminyltransferase	K.TTMDPNDVILATHASVDNLLHLSGLLER.W	3044.56	-0.0852011	1.17371	3	Full	6.1761
IPI00009997	B3GNT1	N-acetyllactosaminide beta-1,3-N-acetylglucosaminyltransferase	R.FRQYGFNR.I	1086.54	0.279236	1.74743	2	Full	2.8585
IPI00009997	B3GNT1	N-acetyllactosaminide beta-1,3-N-acetylglucosaminyltransferase	R.EGANYALVIDVDMVPSEGLWR.G	2333.14	0.332985	-0.735656	2	Full	3.9942
IPI00009997	B3GNT1	N-acetyllactosaminide beta-1,3-N-acetylglucosaminyltransferase	K.AKYPNSPR.R	931.488	-0.0654867	11.9525	1	Full	1.906
IPI00009997	B3GNT1	N-acetyllactosaminide beta-1,3-N-acetylglucosaminyltransferase	L.ASGGVLDASGDYR.V	1266.58	-4.4995	-2.9421	1	Partial	2.1346
IPI00009997	B3GNT1	N-acetyllactosaminide beta-1,3-N-acetylglucosaminyltransferase	R.VAMHLVCPSR.Y	1111.56	1.07101	1.79697	1	Full	2.7257
IPI00009997	B3GNT1	N-acetyllactosaminide beta-1,3-N-acetylglucosaminyltransferase	R.TALASGGVLDASGDYR.V	1551.75	-0.347091	-2.74399	1	Full	5.3157
IPI00009997	B3GNT1	N-acetyllactosaminide beta-1,3-N-acetylglucosaminyltransferase	R.EMLDQSNQWGGTALVVPAFEIRR.A	2616.31	-1.25723	-1.13148	3	Full	4.5257
IPI00009997	B3GNT1	N-acetyllactosaminide beta-1,3-N-acetylglucosaminyltransferase	R.SCQEVFDKLAR.V	1294.63	0.816602	2.38829	2	Full	3.6232
IPI00009997	B3GNT1	N-acetyllactosaminide beta-1,3-N-acetylglucosaminyltransferase	R.TALASGGVLDASGDYRVYR.G	1969.99	1.06549	-1.998	3	Full	3.4006
IPI00009997	B3GNT1	N-acetyllactosaminide beta-1,3-N-acetylglucosaminyltransferase	R.VAMHLVCPSRYEAAVPDPREPGEFALLR.S	3122.58	-2.37646	1.73149	3	Full	3.6427
IPI00009997	B3GNT1	N-acetyllactosaminide beta-1,3-N-acetylglucosaminyltransferase	R.WVNLPEESLLRPAYVVPWQDPWEPFYVAGGKVPTFDER.F	4486.24	0.197404	2.51165	3	Full	4.7194
IPI00009997	B3GNT1	N-acetyllactosaminide beta-1,3-N-acetylglucosaminyltransferase	R.GLREMLDQSNQWGGTALVVPAFEIR.R	2786.42	-0.626288	-3.01285	3	Full	4.434
IPI00009997	B3GNT1	N-acetyllactosaminide beta-1,3-N-acetylglucosaminyltransferase	K.VPTFDERFR.Q	1165.59	-0.0788443	0.24953	2	Full	2.4143
IPI00009997	B3GNT1	N-acetyllactosaminide beta-1,3-N-acetylglucosaminyltransferase	K.EALKFHPQK.E	1096.6	0.129764	-5.30398	2	Full	2.6021
IPI00009997	B3GNT1	N-acetyllactosaminide beta-1,3-N-acetylglucosaminyltransferase	R.YEAAVPDPREPGEFALLR.S	2029.03	0.469437	1.27615	3	Full	3.085
IPI00009997	B3GNT1	N-acetyllactosaminide beta-1,3-N-acetylglucosaminyltransferase	K.VPTFDER.F	862.418	-0.772131	6.09053	1	Full	2.1555
IPI00009997	B3GNT1	N-acetyllactosaminide beta-1,3-N-acetylglucosaminyltransferase	R.EPGEFALLR.S	1030.54	-0.410851	2.23537	1	Full	2.1203
IPI00009997	B3GNT1	N-acetyllactosaminide beta-1,3-N-acetylglucosaminyltransferase	D.PNDVILATHASVDNLLHLSGLLER.W	2596.4	0.321638	3.68201	2	Partial	5.3996
IPI00009997	B3GNT1	N-acetyllactosaminide beta-1,3-N-acetylglucosaminyltransferase	D.PREPGEFALLR.S	1283.7	-1.27888	1.33859	2	Partial	3.3651
IPI00009997	B3GNT1	N-acetyllactosaminide beta-1,3-N-acetylglucosaminyltransferase	R.VAMHLVCPSRYEAAVPDPR.E	2110.05	-0.73534	2.82998	3	Full	2.7672
IPI00009997	B3GNT1	N-acetyllactosaminide beta-1,3-N-acetylglucosaminyltransferase	R.SCQEVFDK.L	954.412	-0.988043	2.54293	1	Full	2.6843
IPI00010136	CTBP2	Isoform 2 of C-terminal-binding protein 2	R.GGPLPR.A	595.344	-1.87219	5.28059	1	Full	2.1232
IPI00010154	GDI1	Rab GDP dissociation inhibitor alpha	R.LSAIYGGTYMLNKPVDDIIMENGK.V	2641.31	4.35352	2.75739	3	Full	3.1124
IPI00010154	GDI1	Rab GDP dissociation inhibitor alpha	K.RFQLLEGPPESMGR.G	1615.81	4.84227	-0.606844	2	Full	3.3889
IPI00010240	MIF4GD	MIF4G domain-containing protein	R.QFEQGGGGGLFVCCS.C	1487.62	0.61017	2.6088	2	Partial	3.0054
IPI00010295	CPN1	Carboxypeptidase N catalytic chain precursor	K.YVGNMHGNEALGR.E	1416.66	-1.60949	-5.53185	2	Full	3.1743
IPI00010343	SLC8A2	Sodium/calcium exchanger 2 precursor	G.TFVGAEAPGELGGLGPGPAEARELDASRR.E	2879.45	-3.87744	2.29624	3	Partial	3.7702
IPI00010346	NLN	Neurolysin, mitochondrial precursor	K.NLNEDDTFLVFSKAELGALPDDFIDS.L	2884.37	-2.68104	-2.82555	3	Partial	3.5772
IPI00010369	TEX15	Testis-expressed sequence 15 protein	L.NVNFKK.Q	748.423	-2.47587	6.92893	1	Partial	2.3713
IPI00010369	TEX15	Testis-expressed sequence 15 protein	K.ENSASCVENN.I	1065.4	0.791344	3.03979	2	Partial	2.7733
IPI00010381	SORCS3	VPS10 domain-containing receptor SorCS3 precursor	R.AVASQWPEELASAR.R	1513.75	-0.799404	2.7272	2	Full	4.103
IPI00010381	SORCS3	VPS10 domain-containing receptor SorCS3 precursor	R.AGPELLPQQGGGR.G	1278.67	-1.06017	2.23043	2	Full	3.3814
IPI00010414	PDLIM1	PDZ and LIM domain protein 1	Q.STSFLVLQEILESEEK.G	1850.95	-1.12331	-0.549776	2	Partial	3.4171
IPI00010433	SATB2	DNA-binding protein SATB2	R.DVIYEEESRHHHSERMQHVVQLPPEP.V	3177.5	-5.59439	-0.33422	3	Partial	3.276
IPI00010471	LCP1	Plastin-2	K.VDTDGNGYISFNELNDLFK.A	2160	3.04597	-0.0571065	2	Full	3.7096
IPI00010555	SORBS1	Isoform 2 of Sorbin and SH3 domain-containing protein 1	K.RPSSSASTKDSESPR.H	1590.76	-1.36004	-2.42695	2	Full	2.7394
IPI00010555	SORBS1	Isoform 2 of Sorbin and SH3 domain-containing protein 1	K.SQDATSSSAAQP.E	1148.49	-4.56415	0.301733	2	Partial	2.6782
IPI00010586	TMF1	TATA element modulatory factor	K.LEDENNRYQVELENLK.D	2004.98	1.83738	0.284505	2	Full	2.4992
IPI00010604	PLCE1	Isoform 1 of 1-phosphatidylinositol-4,5-bisphosphate phosphodiesterase epsilon-1	G.ESGEVTDDEMATRK.A	1566.68	3.83249	-2.02688	2	Partial	3.2291
IPI00010796	P4HB	Protein disulfide-isomerase precursor	R.TLDGFKK.F	807.449	-1.55725	-0.575034	2	Full	2.1989
IPI00010796	P4HB	Protein disulfide-isomerase precursor	K.VDATEESDLAQQYGVR.G	1779.83	2.03885	1.34699	2	Full	4.4113
IPI00010845	NDUFS8	NADH dehydrogenase [ubiquinone] iron-sulfur protein 8, mitochondrial precursor	R.AGPPGGRSLHSSAVAATYK.Y	1825.94	4.50425	2.27509	2	Full	2.7414
IPI00010872	CBX4	chromobox homolog 4	K.SGKYYYQLNSKK.H	1477.76	-3.64099	-4.53239	3	Full	2.7143
IPI00010882	DFFA	Isoform DFF45 of DNA fragmentation factor subunit alpha (Fragment)	V.DETDSGAGLKWKNVAR.Q	1745.87	-2.90503	0.715721	1	Partial	4.4984
IPI00010894	TULP1	Isoform 1 of Tubby-related protein 1	R.NASDGLLVR.W	943.509	0.393743	1.19205	2	Full	2.5817
IPI00010949	SIAE	Isoform 1 of Sialate O-acetylesterase precursor	R.WHQTADFGYVPNPK.M	1658.78	1.13836	2.97493	2	Full	4.0207
IPI00010949	SIAE	Isoform 1 of Sialate O-acetylesterase precursor	R.DKQTVAYR.L	979.509	1.49177	7.70063	2	Full	2.3007
IPI00010970	SFMBT2	Scm-like with four MBT domains protein 2	K.FPLPMEVFKDHADLRS.H	1900.95	-0.0253557	-2.78989	3	Partial	3.8312
IPI00011094	C1QTNF4	Complement C1q tumor necrosis factor-related protein 4 precursor	R.NRDEVQALAFDEQR.R	1689.81	-3.24031	3.86496	2	Full	2.5272
IPI00011134	HSPA7	Putative heat shock 70 kDa protein 7	K.MKETAEAYLGQ.P	1239.58	-0.307604	2.35955	2	Partial	2.9155
IPI00011140	NOV	Protein NOV homolog precursor	R.SGEKFQPSCK.F	1109.52	-0.0951765	2.55149	2	Full	2.3207
IPI00011140	NOV	Protein NOV homolog precursor	R.DGQIGCVPR.C	943.455	-4.24006	2.45346	1	Full	2.8783
IPI00011140	NOV	Protein NOV homolog precursor	K.TIQAEFQCSPGQIVK.K	1647.83	-0.892144	-0.48808	2	Full	3.9462
IPI00011206	TDO2	Tryptophan 2,3-dioxygenase	K.KLPVEGSEEDKSQTGVNRA.S	2043.02	1.75152	-2.07879	3	Partial	3.1991
IPI00011218	CSF1R	Macrophage colony-stimulating factor 1 receptor precursor	K.LAIPQQSDFHNNR.Y	1538.76	-0.355871	0.165702	2	Full	3.2471
IPI00011218	CSF1R	Macrophage colony-stimulating factor 1 receptor precursor	R.KVMSISIR.L	932.548	0.609942	4.85916	2	Full	2.4591
IPI00011218	CSF1R	Macrophage colony-stimulating factor 1 receptor precursor	G.IPVIEPSVPELVVKPGATVTLR.C	2313.37	-1.57913	-2.8019	2	Partial	5.0214
IPI00011218	CSF1R	Macrophage colony-stimulating factor 1 receptor precursor	K.VIPGPPALTLVPAELVR.I	1741.05	-2.01729	1.82808	2	Full	3.104
IPI00011218	CSF1R	Macrophage colony-stimulating factor 1 receptor precursor	R.HTFTLSLPR.L	1070.59	-0.359989	4.29107	2	Full	2.3728
IPI00011218	CSF1R	Macrophage colony-stimulating factor 1 receptor precursor	R.AHNSVGSGSWAFIPISAGA.H	1827.89	-0.310795	1.00075	2	Partial	3.8038
IPI00011218	CSF1R	Macrophage colony-stimulating factor 1 receptor precursor	K.HSTSMFFR.V	1011.46	0.489688	3.84644	2	Full	2.5179
IPI00011218	CSF1R	Macrophage colony-stimulating factor 1 receptor precursor	I.PGPPALTLVPAELVR.I	1528.9	-1.83557	2.68451	2	Partial	4.5163
IPI00011218	CSF1R	Macrophage colony-stimulating factor 1 receptor precursor	K.LAIPQQSDFHNNRYQK.V	1957.98	-0.130594	-2.21493	2	Full	3.4545
IPI00011218	CSF1R	Macrophage colony-stimulating factor 1 receptor precursor	I.PQQSDFHNNR.Y	1241.55	-0.290281	-0.685604	1	Partial	3.03
IPI00011229	CTSD	Cathepsin D precursor	K.VSTLPAITLK.L	1041.64	-0.831571	2.37291	1	Full	2.1805
IPI00011229	CTSD	Cathepsin D precursor	R.ISVNNVLPVFDNLMQQK.L	1958.03	-0.569093	-1.61562	2	Full	5.69
IPI00011229	CTSD	Cathepsin D precursor	R.QVFGEATKQPGITFIAAK.F	1905.04	0.590068	-0.968692	2	Full	4.9055
IPI00011229	CTSD	Cathepsin D precursor	K.FDGILGMAYPR.I	1238.61	-0.78919	-0.577559	1	Full	4.1181
IPI00011229	CTSD	Cathepsin D precursor	K.AIGAVPLIQGEYMIPCEK.V	1930.99	-1.33719	2.25087	2	Full	4.6592
IPI00011229	CTSD	Cathepsin D precursor	R.YYTVFDRDNNR.V	1461.66	-1.445	4.42452	2	Full	2.6016
IPI00011229	CTSD	Cathepsin D precursor	R.TMSEVGGSVEDLIAKGPVSK.Y	2003.02	0.320116	-1.11147	2	Full	4.9077
IPI00011229	CTSD	Cathepsin D precursor	R.RTMSEVGGSVEDLIAKGPVSK.Y	2159.13	-2.04842	0.691177	2	Full	5.6936
IPI00011229	CTSD	Cathepsin D precursor	R.VGFAEAARL.-	932.508	0.292008	4.38038	2	Full	2.7026
IPI00011229	CTSD	Cathepsin D precursor	R.TMSEVGGSVEDLIAK.G	1534.75	-0.948881	-2.2829	2	Full	5.4005
IPI00011229	CTSD	Cathepsin D precursor	K.LLDIACWIHHK.Y	1347.71	4.0358	0.0492265	2	Full	2.8911
IPI00011229	CTSD	Cathepsin D precursor	K.EGCEAIVDTGTSLMVGPVDEVR.E	2276.07	-1.03964	1.48877	2	Full	4.3475
IPI00011229	CTSD	Cathepsin D precursor	K.AYWQVHLDQVEVASGLTLCK.E	2259.14	-0.950629	-1.25884	2	Full	2.4686
IPI00011229	CTSD	Cathepsin D precursor	K.YSQAVPAVTEGPIPEVLK.N	1897.02	-2.37188	-1.00254	2	Full	4.8548
IPI00011252	C8A	Complement component C8 alpha chain precursor	K.AMAVEDIISR.V	1103.56	-2.68358	-0.924682	2	Full	2.6599
IPI00011252	C8A	Complement component C8 alpha chain precursor	K.VQTAHFK.M	829.445	0.422451	2.06348	2	Full	2.3589
IPI00011252	C8A	Complement component C8 alpha chain precursor	R.HTSLGPLEAK.R	1051.57	-0.420421	0.513038	1	Full	2.6834
IPI00011252	C8A	Complement component C8 alpha chain precursor	R.LYYGDDEK.Y	1001.43	-4.55447	1.61545	2	Full	2.0419
IPI00011252	C8A	Complement component C8 alpha chain precursor	R.KAMAVEDIISR.V	1231.66	-0.718543	4.62313	2	Full	3.1872
IPI00011252	C8A	Complement component C8 alpha chain precursor	R.SLKYNPVVIDFEMQPIHEVLR.H	2526.33	-0.966026	-1.69593	3	Full	5.4966
IPI00011252	C8A	Complement component C8 alpha chain precursor	K.MESLGITSR.D	992.496	-1.81159	4.71575	1	Full	2.9498
IPI00011252	C8A	Complement component C8 alpha chain precursor	R.HTSLGPLEAKR.Q	1207.67	-2.90477	1.6254	2	Full	2.6568
IPI00011252	C8A	Complement component C8 alpha chain precursor	K.AKMESLGITSR.D	1191.63	0.366473	-4.15301	2	Full	2.8539
IPI00011252	C8A	Complement component C8 alpha chain precursor	R.LGSLGAACEQTQTEGAK.A	1662.79	-1.75188	-3.00809	2	Full	4.8049
IPI00011252	C8A	Complement component C8 alpha chain precursor	R.LYYGDDEKYFRKPYNFLK.Y	2358.17	-0.331995	-0.846362	2	Full	3.7987
IPI00011252	C8A	Complement component C8 alpha chain precursor	R.AIDEDCSQYEPIPGSQK.A	1878.83	-3.39919	-2.22732	2	Full	3.4727
IPI00011261	C8G	Complement component C8 gamma chain precursor	R.RPASPISTIQPK.A	1293.74	0.593087	2.37066	2	Full	3.0025
IPI00011261	C8G	Complement component C8 gamma chain precursor	R.FLQEQGHR.A	1013.5	5.36169	-1.56448	2	Full	2.5393
IPI00011261	C8G	Complement component C8 gamma chain precursor	R.VQEAHLTEDQIFYFPK.Y	1963.97	1.95441	3.74335	2	Full	4.9626
IPI00011261	C8G	Complement component C8 gamma chain precursor	R.AEATTLHVAPQGTAMAVSTFR.K	2158.08	2.481	-1.98697	2	Full	4.0998
IPI00011261	C8G	Complement component C8 gamma chain precursor	R.SLPVSDSVLSGFEQR.V	1619.82	-0.379549	-1.7357	2	Full	4.9492
IPI00011261	C8G	Complement component C8 gamma chain precursor	R.QLYGDTGVLGR.F	1177.61	0.670256	-2.08252	2	Full	2.8116
IPI00011302	CD59	CD59 glycoprotein precursor	K.AGLQVYNK.C	891.481	2.68845	5.7284	1	Full	3.5513
IPI00011302	CD59	CD59 glycoprotein precursor	R.LRENELTYYCCK.K	1533.7	0.324771	1.50435	2	Full	4.3386
IPI00011302	CD59	CD59 glycoprotein precursor	R.LRENELTYYCCKK.D	1661.79	0.0900234	1.4121	2	Full	4.8388
IPI00011302	CD59	CD59 glycoprotein precursor	K.FEHCNFNDVTTR.L	1481.64	-0.463542	-0.140225	2	Full	4.1222
IPI00011302	CD59	CD59 glycoprotein precursor	S.LQCYNCPNPTADCK.T	1568.64	-0.231665	2.86481	2	Partial	4.9045
IPI00011454	GANAB	Isoform 2 of Neutral alpha-glucosidase AB precursor	R.LSFQHDPETSVLVLR.K	1739.92	5.05471	1.19634	2	Full	4.2778
IPI00011461	STRN3	Isoform Beta of Striatin-3	T.KLYDMIADLGDDELPHIPSGIINQSRSASTR.M	3411.71	4.13948	0.824878	3	Partial	3.4807
IPI00011525	CASQ1	Calsequestrin-1 precursor	D.PVELIEGER.E	1040.55	0.545096	0.435706	2	Partial	2.9152
IPI00011525	CASQ1	Calsequestrin-1 precursor	K.GVGFGLVDSEKDAAVAK.K	1661.86	-4.78307	-1.98136	2	Full	4.2685
IPI00011525	CASQ1	Calsequestrin-1 precursor	K.KYEVLALLYHEPPEDDKASQR.Q	2500.26	3.14711	2.24014	3	Full	5.7607
IPI00011525	CASQ1	Calsequestrin-1 precursor	Y.EVLALLYHEPPEDDKASQR.Q	2209.1	-3.84736	-0.550611	3	Partial	4.2583
IPI00011525	CASQ1	Calsequestrin-1 precursor	R.ELQAFENIEDEIKLIGYFK.S	2298.18	2.78647	-2.2665	2	Full	2.9039
IPI00011605	CBLN1	Cerebellin-1 precursor	R.AYLKLER.G	891.518	-0.659437	6.00115	1	Full	2.2641
IPI00011605	CBLN1	Cerebellin-1 precursor	N.FDSERSTFIAPR.K	1424.7	4.62299	0.0632926	2	Partial	2.3869
IPI00011605	CBLN1	Cerebellin-1 precursor	K.CLVVCDSNPTSDPTGTALGISVR.S	2304.11	-4.09152	-0.496896	3	Full	2.6357
IPI00011605	CBLN1	Cerebellin-1 precursor	R.GNLMGGWK.Y	861.417	5.47598	-1.35266	2	Full	2.1558
IPI00011651	PTPRG	Isoform 1 of Receptor-type tyrosine-protein phosphatase gamma precursor	R.HQSPIDILDQYAR.V	1554.78	-3.21576	-1.48161	2	Full	3.3295
IPI00011651	PTPRG	Isoform 1 of Receptor-type tyrosine-protein phosphatase gamma precursor	D.DYFVSGAGLPGRFK.A	1512.77	4.1574	-2.60036	2	Partial	2.1724
IPI00011656	B4GALT5	Beta-1,4-galactosyltransferase 5	R.KSKERQGLDGLNNLNYFANITY.D	2557.29	4.41811	2.08862	3	Partial	3.3882
IPI00011662	SPINT2	Kunitz-type protease inhibitor 2 precursor	R.NAADSSVPSAPR.R	1170.56	0.389385	6.21556	2	Full	4.1059
IPI00011662	SPINT2	Kunitz-type protease inhibitor 2 precursor	R.SIHDFCLVSK.V	1147.57	-0.319371	2.90493	2	Full	3.0756
IPI00011732	GFRA2	Isoform 1 of GDNF family receptor alpha-2 precursor	S.IFSGTGADPVVSAK.S	1347.7	-4.41351	-3.85529	2	Partial	3.8771
IPI00011732	GFRA2	Isoform 1 of GDNF family receptor alpha-2 precursor	R.ANELCAAESNCSSR.Y	1453.59	-1.30415	-1.54269	2	Full	3.9105
IPI00011732	GFRA2	Isoform 1 of GDNF family receptor alpha-2 precursor	R.LASIFSGTGADPVVSAK.S	1618.86	-1.25972	-4.96213	2	Full	4.3606
IPI00011732	GFRA2	Isoform 1 of GDNF family receptor alpha-2 precursor	R.SSYISICNR.E	1041.49	5.03998	-3.97726	2	Full	2.9232
IPI00011913	HNRNPA0	Heterogeneous nuclear ribonucleoprotein A0	K.AVPKEDIYSGGGGGGSRS.S	1692.81	-1.40388	-0.134989	2	Partial	2.9496
IPI00011937	PRDX4	Peroxiredoxin-4	R.VSVADHSLHLSK.A	1291.69	0.694595	3.85655	2	Full	3.1949
IPI00011998	BCAR1	Breast cancer anti-estrogen resistance 1	R.LSASSTGSTRSSQSASSLEV.A	1940.93	-2.34918	4.18854	2	Partial	3.579
IPI00012048	NME2;NME1	Nucleoside diphosphate kinase A	R.VMLGETNPADSKPGTIR.G	1784.91	3.87432	-0.273614	2	Full	3.1998
IPI00012075	NPPC	C-type natriuretic peptide precursor	R.TPPAEELAEPQAAGGGQK.K	1749.85	-1.22147	-2.5453	2	Full	6.0832
IPI00012102	GNS	N-acetylglucosamine-6-sulfatase precursor	R.SDVLVEYQGEGR.N	1350.64	2.36162	4.58404	2	Full	2.3086
IPI00012119	DCN	Isoform A of Decorin precursor	R.SAIQLGNY.K	864.434	0.537577	-5.56459	1	Partial	2.5653
IPI00012119	DCN	Isoform A of Decorin precursor	K.SSGIENGAFQGMK.K	1324.61	-4.592	0.253304	2	Full	3.613
IPI00012119	DCN	Isoform A of Decorin precursor	R.ELHLDNNKLTR.V	1351.72	2.06182	2.63459	2	Full	3.1628
IPI00012119	DCN	Isoform A of Decorin precursor	K.ITEIKDGDFK.N	1164.6	0.582001	-1.03119	2	Full	2.9812
IPI00012181	GABRP	Gamma-aminobutyric acid receptor subunit pi precursor	R.NVLYFILE.T	1009.55	-3.68848	2.65725	2	Partial	2.2431
IPI00012211	TRAPPC6A	Isoform 2 of Trafficking protein particle complex subunit 6A	E.EAGATKGQK.M	888.466	3.46237	-3.25382	1	Partial	2.0823
IPI00012282	ZNF490	Zinc finger protein 490	R.YLTALRRHEK.N	1285.73	0.0696883	-5.60823	2	Full	2.7781
IPI00012283	SEMA3B	Isoform 1 of Semaphorin-3B precursor	R.AEEAAPAAPPGPK.L	1204.61	-4.4783	-2.18129	2	Full	2.7254
IPI00012386	COCH	Cochlin precursor	S.EGAAPIAITCFTR.G	1348.68	-0.219993	0.290792	2	Partial	3.7313
IPI00012440	FUCA2	Plasma alpha-L-fucosidase precursor	K.WPTSGQLFLGHPK.A	1466.77	-0.0534509	3.69273	2	Full	3.8613
IPI00012440	FUCA2	Plasma alpha-L-fucosidase precursor	K.HGGFYTCSDR.Y	1141.46	-2.91363	-3.49484	2	Full	2.6708
IPI00012480	RACGAP1P	FKSG42	R.GMCLNDFVSKTVIKPEFYVPCGKQIKFG.K	3147.6	0.576885	-1.253	3	Partial	3.8005
IPI00012503	PSAP	Isoform Sap-mu-0 of Proactivator polypeptide precursor	K.QEILAALEK.G	1013.58	-0.368004	1.66128	1	Full	2.4874
IPI00012503	PSAP	Isoform Sap-mu-0 of Proactivator polypeptide precursor	K.EIVDSYLPVILDIIK.G	1728.99	-0.218451	2.08923	2	Full	5.1689
IPI00012503	PSAP	Isoform Sap-mu-0 of Proactivator polypeptide precursor	K.NVIPALELVEPIKK.H	1561.94	2.98071	0.722921	2	Full	2.8648
IPI00012503	PSAP	Isoform Sap-mu-0 of Proactivator polypeptide precursor	K.KLVGYLDR.N	962.555	0.046335	3.2875	2	Full	2.8408
IPI00012503	PSAP	Isoform Sap-mu-0 of Proactivator polypeptide precursor	K.GCSFLPDPYQK.Q	1253.58	0.414096	1.6255	2	Full	3.1291
IPI00012503	PSAP	Isoform Sap-mu-0 of Proactivator polypeptide precursor	K.LVGYLDR.N	834.46	-1.17945	4.6231	1	Full	2.4201
IPI00012503	PSAP	Isoform Sap-mu-0 of Proactivator polypeptide precursor	K.LVGYLDRNLEK.N	1318.72	-1.35532	6.56173	2	Full	2.7471
IPI00012503	PSAP	Isoform Sap-mu-0 of Proactivator polypeptide precursor	D.GGFCEVCKK.L	969.441	3.66716	-0.699374	2	Partial	2.5821
IPI00012503	PSAP	Isoform Sap-mu-0 of Proactivator polypeptide precursor	K.IGACPSAHKPLLGTEK.C	1620.87	0.393185	4.2505	2	Full	4.0303
IPI00012503	PSAP	Isoform Sap-mu-0 of Proactivator polypeptide precursor	K.EILDAFDKMCSK.L	1398.65	2.07314	-1.90636	2	Full	3.1432
IPI00012503	PSAP	Isoform Sap-mu-0 of Proactivator polypeptide precursor	K.DGGFCEVCKK.L	1084.47	0.103737	4.58954	2	Full	2.935
IPI00012503	PSAP	Isoform Sap-mu-0 of Proactivator polypeptide precursor	K.GEMSRPGEVCSALNLCES.L	1880.81	0.861545	-0.418137	2	Partial	3.9206
IPI00012503	PSAP	Isoform Sap-mu-0 of Proactivator polypeptide precursor	G.GFCEVCKK.L	912.42	0.509963	2.81865	2	Partial	2.0942
IPI00012503	PSAP	Isoform Sap-mu-0 of Proactivator polypeptide precursor	K.IGACPSAHKPL.L	1092.57	2.50289	1.29052	2	Partial	2.3188
IPI00012505	TMPRSS13	Isoform 3 of Transmembrane protease, serine 13	N.KPGVYTK.V	791.454	0.270894	1.38179	1	Full	2.1727
IPI00012505	TMPRSS13	Isoform 3 of Transmembrane protease, serine 13	R.ASPAQASPAQASPARASPALASLS.R	2206.13	2.84189	4.63417	2	Partial	2.3863
IPI00012545	TGOLN2	Isoform TGN51 of Trans-Golgi network integral membrane protein 2 precursor	K.SHPEPQTPKDSPSK.S	1533.74	-1.54146	7.40099	2	Full	3.3445
IPI00012546	PCDHGA10	Isoform 2 of Protocadherin gamma A10 precursor	V.NSLQSYQLSPNKHFSLR.V	2018.03	-0.594638	3.72775	2	Partial	2.6127
IPI00012585	HEXB	Beta-hexosaminidase beta chain precursor	K.LAPGTIVEVWKDSAYPEELSR.V	2359.21	0.58986	-3.15711	2	Full	4.369
IPI00012585	HEXB	Beta-hexosaminidase beta chain precursor	K.KLESFYIQK.V	1154.63	-0.241895	-2.9309	2	Full	2.8033
IPI00012773	MTA1	Isoform Long of Metastasis-associated protein MTA1	I.QQDFLPWKSLTSIIEYYYMWKTTDR.Y	3211.57	-0.194547	-3.94459	3	Partial	3.6705
IPI00012792	CDH5	Cadherin-5 precursor	K.YLLKGEYVGK.V	1168.65	5.53836	-2.32798	2	Full	2.7874
IPI00012792	CDH5	Cadherin-5 precursor	K.YGQFDREHTK.V	1279.59	2.75251	7.71077	2	Full	3.0002
IPI00012792	CDH5	Cadherin-5 precursor	R.LDRENISEYHLTAVIVDKDTGENLETPSSFTIKVHDV.N	4184.09	0.0360652	3.90667	3	Partial	3.7881
IPI00012858	KCNQ2	Isoform 1 of Potassium voltage-gated channel subfamily KQT member 2	R.EHVDRHGCIVK.I	1291.65	4.8518	2.2642	2	Full	2.7152
IPI00012865	PLD1	Isoform PLD1A of Phospholipase D1	L.YMKPDSGAIAFVLLVDKEFK.I	2270.2	2.06312	2.7022	2	Partial	2.5134
IPI00012865	PLD1	Isoform PLD1A of Phospholipase D1	R.AEEELKKIR.G	1114.63	1.71464	-5.39037	2	Full	2.4234
IPI00012887	CTSL1	Cathepsin L1 precursor	R.KGKVFQEPLFYEAPR.S	1807.96	1.62741	0.743992	2	Full	3.936
IPI00012887	CTSL1	Cathepsin L1 precursor	K.MIELHNQEYREGK.H	1645.79	-5.34188	2.20652	2	Full	4.2987
IPI00012887	CTSL1	Cathepsin L1 precursor	K.MIELHNQEYR.E	1331.63	1.84376	4.14531	2	Full	3.2529
IPI00012887	CTSL1	Cathepsin L1 precursor	R.NHCGIASAASYPTV.-	1389.63	2.10537	-1.22492	2	Full	3.0044
IPI00012948	HBEGF	Proheparin-binding EGF-like growth factor precursor	R.GLAAGTSNPDPPTVSTDQLLPLGGGR.D	2490.27	-1.43972	-2.74235	2	Full	2.4795
IPI00013049	KERA	Keratocan precursor	K.SVNVSVICPSPSMLPAER.D	1884.94	-0.139898	0.10547	2	Full	2.6891
IPI00013122	CDC37	Hsp90 co-chaperone Cdc37	K.ELEVAEGGKAELER.L	1528.77	3.22494	3.61922	3	Full	3.5896
IPI00013163	MNDA	Myeloid cell nuclear differentiation antigen	R.KTPNKEK.T	843.481	-1.94349	5.42754	1	Full	2.4734
IPI00013179	PTGDS	Prostaglandin-H2 D-isomerase precursor	K.SVVAPATDGGLNLTSTFLR.K	1918.02	-1.39055	-1.2338	2	Full	6.0598
IPI00013179	PTGDS	Prostaglandin-H2 D-isomerase precursor	G.VLGDLQAAPEAQVSVQPNFQQDK.F	2481.25	-1.48977	2.40678	3	Partial	5.2177
IPI00013179	PTGDS	Prostaglandin-H2 D-isomerase precursor	K.KAALSMCK.S	850.44	0.414256	0.876438	1	Full	3.0582
IPI00013179	PTGDS	Prostaglandin-H2 D-isomerase precursor	R.TMLLQPAGSLGSYSYR.S	1742.87	-0.711587	0.755399	1	Full	6.1631
IPI00013179	PTGDS	Prostaglandin-H2 D-isomerase precursor	R.SPHWGSTYSVSVVETDYDQYALLYSQGSK.G	3266.5	-0.0353895	-2.40118	3	Full	6.3339
IPI00013179	PTGDS	Prostaglandin-H2 D-isomerase precursor	R.TQTPRAELKEKFTAFCK.A	1997.04	-0.423977	1.62575	3	Full	5.245
IPI00013179	PTGDS	Prostaglandin-H2 D-isomerase precursor	A.APEAQVSVQPNFQQDKFLGR.W	2258.14	0.172177	-0.638775	2	Partial	5.6911
IPI00013179	PTGDS	Prostaglandin-H2 D-isomerase precursor	K.AQGFTEDTIVFLPQTDK.C	1908.95	-0.0808299	0.890967	1	Full	5.4243
IPI00013179	PTGDS	Prostaglandin-H2 D-isomerase precursor	A.APEAQVSVQPNFQQDK.F	1784.87	-0.632988	-1.16144	2	Partial	5.6365
IPI00013179	PTGDS	Prostaglandin-H2 D-isomerase precursor	K.AQGFTEDTIVFLPQTDKCMTEQ.-	2501.15	-1.31916	-0.75839	2	Full	5.3164
IPI00013179	PTGDS	Prostaglandin-H2 D-isomerase precursor	R.WFSAGLASNSSWLR.E	1580.77	1.11566	-0.450784	2	Full	5.0719
IPI00013179	PTGDS	Prostaglandin-H2 D-isomerase precursor	G.DLQAAPEAQVSVQPNFQQDK.F	2212.08	1.53024	-1.62885	2	Partial	5.9244
IPI00013179	PTGDS	Prostaglandin-H2 D-isomerase precursor	R.SPHWGSTYSVSVVETDYDQYALLYSQGSKGPGEDFR.M	4024.84	0.939168	-1.45359	3	Full	4.4153
IPI00013179	PTGDS	Prostaglandin-H2 D-isomerase precursor	R.TQTPRAELKEK.F	1299.71	0.721312	-1.7497	2	Full	2.8771
IPI00013179	PTGDS	Prostaglandin-H2 D-isomerase precursor	G.DLQAAPEAQVSVQPNFQQDKFLGR.W	2685.35	-0.730407	-1.36895	3	Partial	4.0367
IPI00013179	PTGDS	Prostaglandin-H2 D-isomerase precursor	P.EAQVSVQPNFQQDKFLGR.W	2090.05	0.1499	-2.00526	2	Partial	4.6844
IPI00013179	PTGDS	Prostaglandin-H2 D-isomerase precursor	R.AELKEKFTAFCK.A	1413.73	-0.261436	3.01405	2	Full	4.141
IPI00013179	PTGDS	Prostaglandin-H2 D-isomerase precursor	K.AALSMCK.S	722.345	-0.551814	-0.210165	1	Full	1.9955
IPI00013179	PTGDS	Prostaglandin-H2 D-isomerase precursor	R.EKKAALSMCK.S	1107.58	-1.26736	-2.51523	1	Full	2.7803
IPI00013179	PTGDS	Prostaglandin-H2 D-isomerase precursor	A.PEAQVSVQPNFQQDKFLGR.W	2187.11	0.0872385	-4.84297	2	Partial	5.0656
IPI00013179	PTGDS	Prostaglandin-H2 D-isomerase precursor	R.TQTPRAELK.E	1042.58	0.111742	-0.90174	2	Full	2.9613
IPI00013179	PTGDS	Prostaglandin-H2 D-isomerase precursor	K.SVVAPATDGGLNLTSTFLRK.N	2046.11	0.218219	0.200648	2	Full	4.8239
IPI00013179	PTGDS	Prostaglandin-H2 D-isomerase precursor	P.EAQVSVQPNFQQDK.F	1616.78	-0.768379	1.58891	2	Partial	4.3911
IPI00013179	PTGDS	Prostaglandin-H2 D-isomerase precursor	R.MATLYSR.T	840.416	-0.412653	3.52921	1	Full	2.173
IPI00013179	PTGDS	Prostaglandin-H2 D-isomerase precursor	Q.PNFQQDKFLGR.W	1348.69	0.730487	-2.43407	2	Partial	4.2515
IPI00013179	PTGDS	Prostaglandin-H2 D-isomerase precursor	Q.VSVQPNFQQDKFLGR.W	1761.92	-1.69719	1.76654	2	Partial	2.9619
IPI00013179	PTGDS	Prostaglandin-H2 D-isomerase precursor	E.AQVSVQPNFQQDKFLGR.W	1961.01	-0.0771031	-1.14381	2	Partial	4.6109
IPI00013179	PTGDS	Prostaglandin-H2 D-isomerase precursor	Q.PAGSLGSYSYR.S	1156.55	-0.577839	-0.585703	1	Partial	3.8857
IPI00013179	PTGDS	Prostaglandin-H2 D-isomerase precursor	Y.DQYALLYSQGSKGPGEDFR.M	2130	1.28695	1.1215	2	Partial	4.013
IPI00013179	PTGDS	Prostaglandin-H2 D-isomerase precursor	V.VETDYDQYALLYSQGSKGPGEDFR.M	2737.25	-0.959174	-0.0504955	2	Partial	3.8996
IPI00013179	PTGDS	Prostaglandin-H2 D-isomerase precursor	L.LQPAGSLGSYSYR.S	1397.69	-1.04544	1.79236	1	Partial	3.5153
IPI00013179	PTGDS	Prostaglandin-H2 D-isomerase precursor	K.GPGEDFRMATLYSR.T	1598.75	-0.336825	-2.81778	2	Full	3.4442
IPI00013179	PTGDS	Prostaglandin-H2 D-isomerase precursor	K.EKFTAFCK.A	972.474	0.85627	3.75184	1	Full	2.8807
IPI00013179	PTGDS	Prostaglandin-H2 D-isomerase precursor	E.AQVSVQPNFQQDK.F	1487.74	-0.540956	3.35518	1	Partial	3.9793
IPI00013179	PTGDS	Prostaglandin-H2 D-isomerase precursor	Q.GFTEDTIVFLPQTDK.C	1709.85	0.113226	-1.46133	1	Partial	3.9018
IPI00013179	PTGDS	Prostaglandin-H2 D-isomerase precursor	F.TEDTIVFLPQTDK.C	1505.76	-0.258939	3.49346	1	Partial	3.2915
IPI00013179	PTGDS	Prostaglandin-H2 D-isomerase precursor	D.TIVFLPQTDK.C	1160.64	-0.970754	1.38631	1	Partial	2.9096
IPI00013179	PTGDS	Prostaglandin-H2 D-isomerase precursor	F.LPQTDK.C	700.376	-0.33482	0.504394	1	Partial	2.0422
IPI00013179	PTGDS	Prostaglandin-H2 D-isomerase precursor	D.YDQYALLYSQGSKGPGEDFR.M	2293.07	-2.10879	0.164852	2	Partial	3.4598
IPI00013179	PTGDS	Prostaglandin-H2 D-isomerase precursor	V.SVVETDYDQYALLYSQGSK.G	2165.02	1.13255	-0.724218	2	Partial	2.7901
IPI00013179	PTGDS	Prostaglandin-H2 D-isomerase precursor	Q.PNFQQDK.F	875.414	-0.323276	0.582001	2	Partial	3.1731
IPI00013179	PTGDS	Prostaglandin-H2 D-isomerase precursor	Q.VSVQPNFQQDK.F	1288.64	-5.49556	1.96216	1	Partial	3.157
IPI00013179	PTGDS	Prostaglandin-H2 D-isomerase precursor	G.FTEDTIVFLPQTDK.C	1652.83	3.00721	-1.92449	2	Partial	4.7946
IPI00013179	PTGDS	Prostaglandin-H2 D-isomerase precursor	T.IVFLPQTDK.C	1059.6	-0.839187	-1.50817	1	Partial	2.1936
IPI00013179	PTGDS	Prostaglandin-H2 D-isomerase precursor	Y.SVSVVETDYDQYALLYSQGSK.G	2351.12	-4.02315	3.96741	2	Partial	4.9898
IPI00013179	PTGDS	Prostaglandin-H2 D-isomerase precursor	Q.AAPEAQVSVQPNFQQDK.F	1855.91	2.64458	-0.247708	2	Partial	4.4684
IPI00013179	PTGDS	Prostaglandin-H2 D-isomerase precursor	R.AELKEKFTAF.C	1182.63	-2.60809	0.0488959	2	Partial	2.4775
IPI00013226	FEM1A	fem-1 homolog a	K.KTAYELLDEK.L	1208.63	-3.41701	-0.233932	2	Full	2.4025
IPI00013236	VAMP7	Isoform 2 of Vesicle-associated membrane protein 7	S.EFSSVLAAQLKHHSENKGLDK.V	2337.21	1.42178	1.52673	3	Partial	3.7522
IPI00013241	UBL5	Ubiquitin-like protein 5	K.KLIAAQ.T	642.406	-1.2229	-5.64867	1	Partial	2.1022
IPI00013260	LSP1	Lymphocyte-specific protein 1	K.SRWETGEVQAQSAAK.T	1646.8	-2.21223	-0.219107	2	Full	3.2429
IPI00013269	C6orf106	Isoform 1 of Uncharacterized protein C6orf106	A.PAPDTWAPAPDQTEQDQNR.L	2135.95	4.15628	1.64521	3	Partial	4.2049
IPI00013272	GOLGA4	Isoform 1 of Golgin subfamily A member 4	K.IKELDSCLVRQK.E	1430.79	-2.5444	-6.43141	2	Full	2.746
IPI00013299	NBL1	Neuroblastoma, suppression of tumorigenicity 1	R.VDKLVEK.I	829.491	0.984459	3.94897	1	Full	2.5713
IPI00013299	NBL1	Neuroblastoma, suppression of tumorigenicity 1	K.LALFPDKSAWCEAK.N	1577.79	-0.777986	3.54018	2	Full	3.1694
IPI00013299	NBL1	Neuroblastoma, suppression of tumorigenicity 1	K.LALFPDK.S	802.459	-3.88419	0.36171	1	Full	2.1778
IPI00013302	ADAM15	ADAM 15 precursor	R.SYTLEQGPGDLQGPPIISR.I	2027.03	2.66552	-3.90228	2	Full	2.9447
IPI00013302	ADAM15	ADAM 15 precursor	R.IKLELDGDSHILELLQNR.E	2105.15	-5.44646	0.329156	2	Full	3.207
IPI00013303	LSAMP	Limbic system-associated membrane protein precursor	R.EFEGEEEYLEILGITR.E	1925.93	-1.24512	-1.79845	2	Full	5.8121
IPI00013303	LSAMP	Limbic system-associated membrane protein precursor	K.AANEVSSADVK.Q	1089.53	0.50664	4.9544	1	Full	3.714
IPI00013303	LSAMP	Limbic system-associated membrane protein precursor	K.VTVNYPPTITESK.S	1447.76	-1.4432	-2.5755	2	Full	3.4008
IPI00013303	LSAMP	Limbic system-associated membrane protein precursor	R.SGIIFAGHDKWSLDPR.V	1797.92	0.0760325	1.04283	2	Full	2.9259
IPI00013303	LSAMP	Limbic system-associated membrane protein precursor	R.HLTPTGREFEGEEEYLEILGITR.E	2688.34	0.202355	3.2034	2	Full	4.5437
IPI00013303	LSAMP	Limbic system-associated membrane protein precursor	R.HSLEYSLR.I	1003.51	-0.725255	4.01943	2	Full	2.5648
IPI00013303	LSAMP	Limbic system-associated membrane protein precursor	R.IQKVDVYDEGSYTCSVQTQHEPK.T	2653.23	-1.10699	1.86903	3	Full	5.0587
IPI00013303	LSAMP	Limbic system-associated membrane protein precursor	R.SVDFNRGTDNITVR.Q	1592.79	-2.43704	-2.7522	2	Full	3.2585
IPI00013303	LSAMP	Limbic system-associated membrane protein precursor	R.INSANGLEIK.S	1057.58	1.61643	5.15333	2	Full	3.0897
IPI00013303	LSAMP	Limbic system-associated membrane protein precursor	K.TSQVYLIVQVPPK.I	1470.84	-0.962032	-4.46381	2	Full	4.2739
IPI00013354	FOXE3	Forkhead box protein E3	A.LAGPAAALGPLSPGEAYLR.Q	1822.99	-2.12442	-1.4337	2	Partial	2.5246
IPI00013394	SNAI2	Zinc finger protein SLUG	K.QLHCDAQSRKSFSCK.Y	1736.81	-2.91097	-2.66995	2	Full	2.0813
IPI00013397	ZNF577	KRAB box family protein	K.PHGCGECGKTFMRK.I	1549.7	5.22916	0.33244	2	Partial	3.2253
IPI00013397	ZNF577	KRAB box family protein	K.LEQGEPPGIAEGAAHSQICPGFVIQSR.R	2790.38	-3.38718	2.80505	3	Full	3.2308
IPI00013569	PAPPA2	Isoform 1 of Pappalysin-2 precursor	R.LQHEALNEAFSR.Y	1413.7	-1.10823	0.968018	2	Full	2.2032
IPI00013618	ZNF343	Isoform 3 of Zinc finger protein 343	K.RLSPEQR.N	884.483	1.12077	-0.873076	2	Full	2.3325
IPI00013682	ART3	Isoform 3 of Ecto-ADP-ribosyltransferase 3 precursor	K.YVPQLLKEEK.A	1245.7	1.13182	1.36981	2	Full	2.8744
IPI00013682	ART3	Isoform 3 of Ecto-ADP-ribosyltransferase 3 precursor	R.TSQGTSFTFGGLNQAR.F	1670.8	-2.98845	1.43282	2	Full	4.4545
IPI00013682	ART3	Isoform 3 of Ecto-ADP-ribosyltransferase 3 precursor	S.SKTVVYRTSQGTSFTFGGLNQAR.F	2504.28	-1.33384	-6.07809	3	Partial	3.2925
IPI00013682	ART3	Isoform 3 of Ecto-ADP-ribosyltransferase 3 precursor	K.NQKLEDHGVK.I	1166.6	-0.469482	3.3934	2	Full	2.8345
IPI00013683	TUBB3	Tubulin beta-3 chain	K.GHYTEGAELVDSVLDVVRK.E	2086.07	1.97644	-0.279334	2	Full	2.5776
IPI00013701	PNOC	Nociceptin precursor	R.SSWQLSPAAPEHVAAA.L	1620.79	0.804423	2.03194	2	Partial	2.8573
IPI00013701	PNOC	Nociceptin precursor	R.SSWQLSPAAPEHVAAALYQPR.A	2278.15	0.202708	-0.024971	2	Full	3.2104
IPI00013773	RIPK1	Receptor-interacting serine/threonine-protein kinase 1	D.NTTSLTDKHLDPIR.E	1609.84	2.75207	-2.52178	2	Partial	2.4906
IPI00013831	CD48	CD48 antigen precursor	R.VRLDPQSGALYISK.V	1545.85	-2.20584	3.52506	2	Full	2.4693
IPI00013881	HNRPH1	Heterogeneous nuclear ribonucleoprotein H	A.FVQFASQEIAEK.A	1395.7	0.295837	-1.50767	2	Partial	3.222
IPI00013881	HNRPH1	Heterogeneous nuclear ribonucleoprotein H	R.FGRDLNYCFSGMSDHR.Y	1903.81	1.57405	-1.61176	3	Full	3.107
IPI00013930	STX6	Syntaxin-6	D.LEDLDETISIVEANPRK.F	1941.01	-0.925397	-3.8338	2	Partial	3.4637
IPI00013933	DSP	Isoform DPI of Desmoplakin	R.LEDELNRAKSTLEAETRVKQRLECEK.Q	3087.6	-3.5115	2.64997	3	Full	3.1697
IPI00013949	SGTA	Small glutamine-rich tetratricopeptide repeat-containing protein A	R.SPARTPPSEEDSAEAERL.K	1940.91	-4.02745	5.54977	3	Partial	3.5393
IPI00013976	LAMB1	Laminin subunit beta-1 precursor	K.LHTLGDNLLDSR.M	1352.7	-2.03119	1.32098	2	Full	2.8665
IPI00013976	LAMB1	Laminin subunit beta-1 precursor	K.KVDDIICDSR.Y	1162.57	5.01735	0.700949	2	Full	3.6744
IPI00014048	RNASE1	Ribonuclease pancreatic precursor	R.HIIVACEGSPYVPVHFDASVEDST.-	2571.2	0.373173	-4.21196	2	Full	4.7861
IPI00014048	RNASE1	Ribonuclease pancreatic precursor	K.SNSSMHITDCR.L	1249.52	-0.817915	3.30416	2	Full	3.8438
IPI00014048	RNASE1	Ribonuclease pancreatic precursor	R.CKPVNTFVHEPLVDVQNVCFQEK.V	2672.31	0.0407513	-1.70011	3	Full	6.4598
IPI00014048	RNASE1	Ribonuclease pancreatic precursor	V.HEPLVDVQNVCFQEK.V	1783.86	-2.38657	-1.58316	2	Partial	3.076
IPI00014048	RNASE1	Ribonuclease pancreatic precursor	R.LTNGSRYPNCAYR.T	1513.71	-0.740234	1.59671	2	Full	2.9401
IPI00014048	RNASE1	Ribonuclease pancreatic precursor	R.QHMDSDSSPSSSSTYCNQMMR.R	2377.9	-1.73031	-5.53484	3	Full	5.2666
IPI00014048	RNASE1	Ribonuclease pancreatic precursor	R.YPNCAYR.T	885.38	-1.51076	-1.11408	1	Full	2.1193
IPI00014048	RNASE1	Ribonuclease pancreatic precursor	V.PVHFDASVEDST.-	1302.57	0.00806097	-0.481029	1	Non	2.8593
IPI00014048	RNASE1	Ribonuclease pancreatic precursor	S.PYVPVHFDASVEDST.-	1661.76	0.243417	-1.79757	2	Non	2.495
IPI00014068	PAK4	Isoform 1 of Serine/threonine-protein kinase PAK 4	P.EEPATTARGGPGKAGSRGR.F	1853.95	3.26838	-3.15017	2	Partial	2.6889
IPI00014168	HSAJ2425	Protein p65	R.LNESTPLFWGSRANKSLGKGGTRGR.I	2688.42	-2.37958	-4.47274	2	Full	2.8131
IPI00014168	HSAJ2425	Protein p65	P.DPKKPRGGSKKNVEVYDDDVGSQAADSPGKRMAPKGTFRDK.D	4431.24	1.70627	-0.109317	3	Partial	3.1456
IPI00014375	ENPEP	Glutamyl aminopeptidase	R.SSVLGFACK.M	910.458	-0.834525	3.52628	2	Full	2.5131
IPI00014439	QDPR	Dihydropteridine reductase	K.QSIWTSTISSHLATK.H	1658.86	-4.45233	-0.70603	3	Full	4.0152
IPI00014439	QDPR	Dihydropteridine reductase	K.NRPSSGSLIQVVTTEGR.T	1799.95	0.373955	-0.0349779	2	Full	4.6123
IPI00014516	CALD1	Isoform 1 of Caldesmon	R.ASVDTKEAEGAPQVEAGKR.L	1941.98	-2.43005	-3.20353	2	Full	2.79
IPI00014540	HOXB4	Homeobox protein Hox-B4	R.DPGPPPPPPPPPPPPPPPGLSPR.A	2253.19	-2.60257	2.37287	2	Full	2.3307
IPI00014572	SPARC	SPARC precursor	R.LEAGDHPVELLAR.D	1418.75	1.94002	-0.873876	2	Full	4.2924
IPI00014572	SPARC	SPARC precursor	K.RLEAGDHPVELLAR.D	1574.85	0.582594	1.14044	2	Full	4.1433
IPI00014572	SPARC	SPARC precursor	K.NVLVTLYERDEDNNLLTEK.Q	2277.15	-0.828931	3.46512	2	Full	5.0639
IPI00014572	SPARC	SPARC precursor	R.DEDNNLLTEK.Q	1189.55	3.81843	-0.714387	2	Full	3.0191
IPI00014572	SPARC	SPARC precursor	R.MRDWLK.N	847.437	-0.748138	4.59385	2	Full	2.2555
IPI00014572	SPARC	SPARC precursor	K.LHLDYIGPCK.Y	1157.59	0.617058	1.71426	2	Full	2.9574
IPI00014572	SPARC	SPARC precursor	K.YIPPCLDSELTEFPLR.M	1891.94	-2.38951	2.49398	2	Full	3.7586
IPI00014572	SPARC	SPARC precursor	Y.ERDEDNNLLTEKQK.L	1730.84	-1.50193	1.93536	3	Partial	4.0705
IPI00014592	CHAD	Chondroadherin precursor	K.FHVDRNQLSSYPSAALSK.L	2019.02	-5.8106	-1.86695	3	Full	3.6024
IPI00014592	CHAD	Chondroadherin precursor	R.AGAFDDLTELTYLYLDHNKVTELPR.G	2893.45	-2.9863	1.40985	3	Full	4.0232
IPI00014608	FGF20	Fibroblast growth factor 20	R.GVDSGLYLGMNDK.G	1367.64	-4.85742	3.86908	2	Full	2.5186
IPI00014891	ZCCHC10	Isoform 2 of Zinc finger CCHC domain-containing protein 10	R.LIARRQAEANKQHVRCQKCLEF.G	2640.39	-4.80778	-1.76232	3	Partial	3.8014
IPI00014923	RARA	Uncharacterized protein RARA	K.CIIKTVEFAK.Q	1150.64	-0.255162	5.80688	1	Full	2.2843
IPI00014964	LY6H	Lymphocyte antigen 6H precursor	K.QCQPSDTVCASVR.I	1392.61	0.700554	4.82081	2	Full	3.1281
IPI00014964	LY6H	Lymphocyte antigen 6H precursor	K.MCASSCDFVKR.H	1245.53	-2.24298	4.4785	2	Full	3.3598
IPI00014964	LY6H	Lymphocyte antigen 6H precursor	R.ITDPSSSRK.D	989.514	-1.22636	3.7828	2	Full	2.2666
IPI00014977	MCM9	Isoform 1 of DNA replication licensing factor MCM9	K.RLALDSEAAVSADK.P	1444.75	-0.369683	-6.09333	2	Partial	2.6802
IPI00015049	RGMA	Isoform 2 of Repulsive guidance molecule A precursor	K.VSGQHVEIQAK.Y	1194.64	-1.85278	5.88944	2	Full	3.9926
IPI00015079	IFNK	Interferon kappa precursor	G.LDQQAEYLNQCLEEDENENEDMK.E	2799.15	-0.475823	-3.94886	2	Partial	3.0014
IPI00015102	ALCAM	Isoform 1 of CD166 antigen precursor	K.VFKQPSKPEIVSK.A	1485.86	-0.826056	-1.79272	2	Full	3.7735
IPI00015102	ALCAM	Isoform 1 of CD166 antigen precursor	K.ALFLETEQLK.K	1190.65	-1.90996	-2.34641	2	Full	2.8802
IPI00015102	ALCAM	Isoform 1 of CD166 antigen precursor	K.KSVQYDDVPEYKDR.L	1740.83	-3.83995	-0.0336827	3	Full	3.8803
IPI00015102	ALCAM	Isoform 1 of CD166 antigen precursor	R.SSPSFSSLHYQDAGNYVCETALQEVEGLKKR.E	3442.65	-2.50098	2.92169	3	Full	4.3593
IPI00015102	ALCAM	Isoform 1 of CD166 antigen precursor	R.LDVPQNLMFGK.W	1260.65	0.261372	0.00214538	2	Full	3.4417
IPI00015102	ALCAM	Isoform 1 of CD166 antigen precursor	K.WKYEKPDGSPVFIAFR.S	1939	-1.91841	2.07509	2	Full	4.6189
IPI00015102	ALCAM	Isoform 1 of CD166 antigen precursor	R.ESLTLIVEGKPQIK.M	1553.9	-2.03153	-1.54543	2	Full	3.6116
IPI00015102	ALCAM	Isoform 1 of CD166 antigen precursor	K.ALFLETEQLKK.L	1318.75	0.462939	0.231027	2	Full	2.9338
IPI00015102	ALCAM	Isoform 1 of CD166 antigen precursor	K.ADIQMPFTCSVTYYGPSGQK.T	2191.99	-4.64308	-0.251171	3	Full	3.525
IPI00015141	CKMT2	Creatine kinase, sarcomeric mitochondrial precursor	K.KLERGQDIK.V	1085.62	0.0215545	-5.2838	2	Full	2.2169
IPI00015145	NCOA4	Isoform Alpha of Nuclear receptor coactivator 4	K.EKWLYRTPLQM.-	1463.76	3.80575	-4.41093	2	Full	2.2307
IPI00015148	RAP1B	Ras-related protein Rap-1b precursor	K.SKINVNEIFYDLVR.Q	1708.91	1.58364	-0.942013	2	Full	2.854
IPI00015260	NELL2	Protein kinase C-binding protein NELL2 precursor	R.FTGSSWIK.H	924.47	0.264584	0.0247236	2	Full	2.0066
IPI00015260	NELL2	Protein kinase C-binding protein NELL2 precursor	K.AFLFQDTPR.S	1093.56	-0.650813	2.0068	1	Full	3.234
IPI00015260	NELL2	Protein kinase C-binding protein NELL2 precursor	R.VVEKPSTDLPLGTTFWLGQR.N	2243.19	0.524431	4.94462	3	Full	5.9654
IPI00015260	NELL2	Protein kinase C-binding protein NELL2 precursor	K.IMELQDILAK.T	1172.65	-1.22117	2.06345	1	Full	3.9689
IPI00015260	NELL2	Protein kinase C-binding protein NELL2 precursor	Q.DTPRSIKASTATAEQFFQKLR.N	2394.27	0.181517	-2.52109	3	Partial	2.6114
IPI00015260	NELL2	Protein kinase C-binding protein NELL2 precursor	K.TCLDEMNVVR.F	1178.54	-2.922	2.88093	2	Full	3.2086
IPI00015260	NELL2	Protein kinase C-binding protein NELL2 precursor	K.SALAYVDGK.C	922.476	3.30112	1.81124	1	Full	2.4826
IPI00015260	NELL2	Protein kinase C-binding protein NELL2 precursor	K.ASTATAEQFFQK.L	1327.64	-1.83996	2.48883	1	Full	3.9564
IPI00015260	NELL2	Protein kinase C-binding protein NELL2 precursor	R.SIKASTATAEQFFQK.L	1655.85	-0.345683	-3.73606	2	Full	4.5813
IPI00015260	NELL2	Protein kinase C-binding protein NELL2 precursor	R.YLELESSGHRNEVR.L	1687.83	-1.125	-0.089223	2	Full	3.067
IPI00015260	NELL2	Protein kinase C-binding protein NELL2 precursor	R.NNAHGYFK.G	949.441	-1.79337	3.20375	2	Full	2.4761
IPI00015260	NELL2	Protein kinase C-binding protein NELL2 precursor	K.VKHNGQIWVLENDR.C	1706.89	-1.37719	-3.23707	2	Full	3.1872
IPI00015260	NELL2	Protein kinase C-binding protein NELL2 precursor	K.HNGQIWVLENDR.C	1479.72	0.413929	2.7733	2	Full	4.0055
IPI00015260	NELL2	Protein kinase C-binding protein NELL2 precursor	R.TCPTCNDFHGLVQK.I	1561.7	-0.179548	-0.884629	2	Full	3.1982
IPI00015260	NELL2	Protein kinase C-binding protein NELL2 precursor	R.ALREDNAYCEDIDECAEGR.H	2170.89	1.1001	5.36668	2	Full	4.4489
IPI00015260	NELL2	Protein kinase C-binding protein NELL2 precursor	K.SICQFQGR.T	937.444	-0.718976	4.38131	2	Full	2.5026
IPI00015260	NELL2	Protein kinase C-binding protein NELL2 precursor	R.TYFEGER.N	900.398	0.624391	8.74634	1	Full	2.2946
IPI00015260	NELL2	Protein kinase C-binding protein NELL2 precursor	R.DGYHDNGMFSPSGESCEDIDECGTGR.H	2777.03	-1.15256	1.73781	2	Full	5.8008
IPI00015260	NELL2	Protein kinase C-binding protein NELL2 precursor	R.HNCMENSICR.N	1205.47	0.128663	3.1155	2	Full	2.308
IPI00015309	KRT12	Keratin, type I cytoskeletal 12	R.LELEIETYR.R	1164.6	-0.768674	-0.0697205	2	Full	2.886
IPI00015309	KRT12	Keratin, type I cytoskeletal 12	R.AFQNLEIELQSQLAMKK.S	1990.06	-4.58078	2.21526	2	Full	2.9702
IPI00015315	ECM2	Extracellular matrix protein 2 precursor	R.SYSSIVLKPQNIK.-	1475.83	-0.969011	1.68673	2	Full	3.6018
IPI00015315	ECM2	Extracellular matrix protein 2 precursor	R.KINVIVLR.Y	953.639	0.442411	5.36757	2	Full	2.965
IPI00015315	ECM2	Extracellular matrix protein 2 precursor	R.IAPLAWINQENLESIDLSYNK.L	2430.24	-0.421974	-3.18997	2	Full	5.1982
IPI00015315	ECM2	Extracellular matrix protein 2 precursor	K.LYHVPSYLPK.S	1215.67	-1.78914	-5.31041	2	Full	3.7833
IPI00015315	ECM2	Extracellular matrix protein 2 precursor	R.ELFLDHNDLK.S	1242.62	-0.498944	1.42082	2	Full	2.9797
IPI00015346	CELSR2	Cadherin EGF LAG seven-pass G-type receptor 2 precursor	R.LLGIGGHLSPQGK.L	1275.73	1.02663	4.28379	2	Full	3.1179
IPI00015401	CENTG1	Isoform 2 of Centaurin-gamma-1	R.FLTGSYQVLEK.T	1283.68	-3.51864	-1.04562	2	Full	2.3022
IPI00015475	SLC1A1	Excitatory amino acid transporter 3	L.MISSSSATLPVTFR.C	1495.77	0.473201	-1.51114	2	Partial	2.3853
IPI00015525	MMRN2	Multimerin-2 precursor	K.EAEPLVDIR.V	1040.55	1.30335	4.58849	2	Full	2.3152
IPI00015669	FLJ21369	CDNA: FLJ21369 fis, clone COL03091	L.KVTDTAATAR.F	1032.56	-4.72158	4.41705	2	Partial	2.5814
IPI00015756	PTPRK	Isoform 1 of Receptor-type tyrosine-protein phosphatase kappa precursor	K.LWHLDPDTEYEIR.V	1685.8	-1.02533	0.60192	2	Full	2.8131
IPI00015756	PTPRK	Isoform 1 of Receptor-type tyrosine-protein phosphatase kappa precursor	R.LQEVTKTDQDLYR.C	1607.82	-1.16108	-5.04325	2	Full	2.7791
IPI00015782	C16orf35	UPF0171 protein C16orf35	P.RSRYAASNTGDHADEQDGDSRFSDVILATILATK.S	3679.78	5.52242	-3.46786	3	Partial	3.5878
IPI00015836	APPL1	DCC-interacting protein 13-alpha	P.QTQVTRLTFPLPCVVLYATHQENK.R	2785.46	2.53222	-0.116383	3	Partial	3.0453
IPI00015864	RNASEL	2-5A-dependent ribonuclease	R.RKTKEDQERLRKGGATALMDAAEKGHVEVLKILLDEMGADVNA.C	4705.46	-1.47803	2.82562	3	Partial	3.0196
IPI00015881	CSF1	Isoform 1 of Macrophage colony-stimulating factor 1 precursor	R.SPAEPEGGPASEGAARPLPR.F	1944.97	-6.5121	5.33595	2	Full	3.4
IPI00015881	CSF1	Isoform 1 of Macrophage colony-stimulating factor 1 precursor	R.SHSSGSVLPLGELEGR.R	1623.82	-3.43221	-3.04579	2	Full	4.7927
IPI00015881	CSF1	Isoform 1 of Macrophage colony-stimulating factor 1 precursor	R.FNSVPLTDTGHER.Q	1471.71	-0.407758	-0.72432	1	Full	3.4825
IPI00015881	CSF1	Isoform 1 of Macrophage colony-stimulating factor 1 precursor	P.AEPEGGPASEGAARPLPR.F	1760.88	-2.04227	-0.71523	2	Partial	3.0844
IPI00015881	CSF1	Isoform 1 of Macrophage colony-stimulating factor 1 precursor	T.EEVSEYCSHMIGSGHLQSLQR.L	2389.08	0.338917	-3.42499	3	Partial	3.8197
IPI00015923	CCNDBP1	Cyclin D-type-binding protein 1	R.DNKAAALLMLTKNVDFVKDAHE.E	2442.26	-6.30372	-1.64581	3	Partial	3.0949
IPI00015953	DDX21	Isoform 1 of Nucleolar RNA helicase 2	R.KKKEPIEK.K	998.612	0.29541	3.24861	2	Full	1.9703
IPI00015953	DDX21	Isoform 1 of Nucleolar RNA helicase 2	K.KEPIEKK.V	870.517	0.32854	-3.39839	2	Full	2.8098
IPI00015980	MPDZ	Isoform 2 of Multiple PDZ domain protein	Y.EEGAACKDGRLWAGDQILEVNGIDLRK.A	2955.49	-0.70743	3.7188	3	Partial	3.2569
IPI00016099	MAP3K14	Mitogen-activated protein kinase kinase kinase 14	R.SSSWNMVLAR.G	1149.56	0.204774	0.274786	2	Full	2.2285
IPI00016150	SERPINI1	Neuroserpin precursor	R.QEVPLATLEPLVK.A	1435.83	-0.432224	0.36574	2	Full	3.5189
IPI00016150	SERPINI1	Neuroserpin precursor	K.SQFRPENTR.T	1133.56	0.438619	1.75499	2	Full	2.661
IPI00016150	SERPINI1	Neuroserpin precursor	R.FTVEQEIDLKDVLK.A	1675.9	-2.91145	0.749465	2	Full	4.6538
IPI00016150	SERPINI1	Neuroserpin precursor	R.HSMGYDSLK.N	1036.46	3.54175	-1.17921	2	Full	2.6011
IPI00016150	SERPINI1	Neuroserpin precursor	R.TGTILFMGR.V	994.527	-3.16382	2.49469	2	Full	2.8579
IPI00016334	MCAM	Isoform 1 of Cell surface glycoprotein MUC18 precursor	G.VPGEAEQPAPELVEVEVGSTALLK.C	2461.3	0.255191	-1.27634	2	Partial	5.0989
IPI00016334	MCAM	Isoform 1 of Cell surface glycoprotein MUC18 precursor	R.VHIQSSQTVESSGLYTLQSILK.A	2417.28	-1.75718	1.34573	2	Full	6.2047
IPI00016334	MCAM	Isoform 1 of Cell surface glycoprotein MUC18 precursor	R.GATLALTQVTPQDER.I	1598.83	-1.22477	-1.40666	3	Full	5.0923
IPI00016334	MCAM	Isoform 1 of Cell surface glycoprotein MUC18 precursor	R.GPVLQLHDLKR.E	1274.75	0.52583	0.386601	2	Full	4.1536
IPI00016334	MCAM	Isoform 1 of Cell surface glycoprotein MUC18 precursor	R.EVTVPVFYPTEK.V	1407.73	-0.32833	3.33647	2	Full	3.2346
IPI00016334	MCAM	Isoform 1 of Cell surface glycoprotein MUC18 precursor	R.EAEEETTNDNGVLVLEPARK.E	2213.08	-1.54509	-1.31511	2	Full	4.3297
IPI00016334	MCAM	Isoform 1 of Cell surface glycoprotein MUC18 precursor	P.GEAEQPAPELVEVEVGSTALLK.C	2265.17	-0.879314	-1.50741	2	Partial	3.7092
IPI00016334	MCAM	Isoform 1 of Cell surface glycoprotein MUC18 precursor	R.LPSGNHMKESR.E	1254.61	-1.9716	0.163767	2	Full	2.2737
IPI00016334	MCAM	Isoform 1 of Cell surface glycoprotein MUC18 precursor	R.VYKAPEEPNIQVNPLGIPVNSKEPEEVATCVGR.N	3575.83	-0.485733	-1.30114	3	Full	4.804
IPI00016334	MCAM	Isoform 1 of Cell surface glycoprotein MUC18 precursor	K.AQLVKEDKDAQFYCELNYR.L	2332.12	3.24388	1.1419	3	Full	4.8219
IPI00016335	C11orf60	CDNA: FLJ21827 fis, clone HEP01387	R.YTPQLIDLDHK.L	1341.69	-2.4914	-5.69655	2	Full	2.6561
IPI00016387	PCF11	Pre-mRNA cleavage complex 2 protein Pcf11	K.MIFEGPNK.L	934.458	4.55911	0.643796	2	Full	2.2918
IPI00016422	DCC	Netrin receptor DCC precursor	K.NQQDLTPIPGDSR.V	1439.7	-1.62131	2.08144	2	Full	3.7265
IPI00016458	L2HGDH	Isoform 1 of L-2-hydroxyglutarate dehydrogenase, mitochondrial precursor	R.ILHVRNAPSPAATSSIAIS.G	1904.05	-5.85111	-1.0707	3	Partial	3.215
IPI00016542	WDR76	WD repeat-containing protein 76	A.GLRDTHIYDAR.R	1315.66	-5.32021	2.01422	2	Partial	2.3513
IPI00016639	PRKCI	protein kinase C, iota	K.QVVPPFK.P	813.475	-4.38674	-0.414657	2	Partial	1.9828
IPI00016661	-	CDNA FLJ20618 fis, clone KAT05049	K.ETTTEQALPPALLLGIRR.P	1978.12	0.0907932	4.26412	2	Partial	1.9232
IPI00016736	PLCG1	1-phosphatidylinositol-4,5-bisphosphate phosphodiesterase gamma-1	S.TMRDEAFDPFDKSSLR.G	1913.89	0.231518	-3.15033	3	Partial	4.8343
IPI00016780	PRDM2	Predicted retinoblastoma binding protein (RIZ) family protein	K.KFGPFVGDKK.K	1121.62	-3.4138	-1.24482	1	Full	2.8371
IPI00016780	PRDM2	Predicted retinoblastoma binding protein (RIZ) family protein	K.HILACASASDKKRYTPKKNP.V	2227.19	-2.25895	-4.05634	3	Partial	3.1007
IPI00016810	TPH1	Isoform 1 of Tryptophan 5-hydroxylase 1	R.SIQILKDTKSITSAMNELQH.D	2256.18	2.95003	-0.733668	3	Partial	3.2934
IPI00016812	MLXIPL	Isoform 1 of Williams-Beuren syndrome chromosomal region 14 protein	R.AGLQEEAQQLR.D	1241.64	-4.436	-6.74871	2	Full	3.3939
IPI00016861	GTF3C2	102 kDa protein	Q.CFLAHDQAVR.T	1158.56	-2.14456	-0.899127	2	Partial	2.4414
IPI00016871	FGR	Proto-oncogene tyrosine-protein kinase FGR	K.TGCIPSNYVAPVDSIQAEEWY.F	2341.06	4.30126	-4.42796	3	Partial	3.7101
IPI00016915	IGFBP7	Insulin-like growth factor-binding protein 7 precursor	K.ITVVDALHEIPVKKGEGAEL.-	2117.17	0.179107	1.49682	2	Full	5.0453
IPI00016915	IGFBP7	Insulin-like growth factor-binding protein 7 precursor	R.TELLPGDRDNLAIQTR.G	1810.95	-1.8995	-3.0599	2	Full	3.8785
IPI00016915	IGFBP7	Insulin-like growth factor-binding protein 7 precursor	K.ITVVDALHEIPVKK.G	1560.92	-1.13209	0.961962	2	Full	4.0534
IPI00016915	IGFBP7	Insulin-like growth factor-binding protein 7 precursor	R.GGPEKHEVTGWVLVSPLSK.E	2019.08	0.279137	1.50549	2	Full	5.651
IPI00016915	IGFBP7	Insulin-like growth factor-binding protein 7 precursor	K.RGHYGVQR.T	971.505	-0.418423	-3.01613	2	Full	2.811
IPI00016915	IGFBP7	Insulin-like growth factor-binding protein 7 precursor	K.ITVVDALHEIPVK.K	1432.83	0.0240084	1.38857	2	Full	4.113
IPI00016915	IGFBP7	Insulin-like growth factor-binding protein 7 precursor	R.GHYGVQR.T	815.404	-0.979883	5.18988	1	Full	1.9408
IPI00016915	IGFBP7	Insulin-like growth factor-binding protein 7 precursor	K.AGAAAGGPGVSGVCVCK.S	1402.67	-0.306059	3.5609	2	Full	4.811
IPI00016915	IGFBP7	Insulin-like growth factor-binding protein 7 precursor	K.GKAGAAAGGPGVSGVCVCK.S	1587.79	-0.651536	1.21038	2	Full	3.3541
IPI00016915	IGFBP7	Insulin-like growth factor-binding protein 7 precursor	K.SRYPVCGSDGTTYPSGCQLR.A	2145.96	-0.385189	0.000403706	3	Full	3.0618
IPI00016915	IGFBP7	Insulin-like growth factor-binding protein 7 precursor	S.SSSDTCGPCEPASCPPLPPLGCLLGETR.D	2786.24	-0.754458	-2.80354	2	Partial	3.5952
IPI00016915	IGFBP7	Insulin-like growth factor-binding protein 7 precursor	R.GYCAPGMECVK.S	1156.47	-0.701098	4.19681	2	Full	2.9487
IPI00016915	IGFBP7	Insulin-like growth factor-binding protein 7 precursor	R.GYCAPGMECVKS.R	1243.5	0.356252	5.06294	2	Partial	2.9277
IPI00017083	CAMKK1	Isoform 1 of Calcium/calmodulin-dependent protein kinase kinase 1	H.PWVTKNGEEPLPSEEEHCSVVEVTEEEVK.N	3308.54	4.00566	-2.33028	3	Partial	3.2738
IPI00017257	CTSO	Cathepsin O precursor	K.QVVTQVR.N	828.482	0.237422	5.55883	2	Full	2.0995
IPI00017257	CTSO	Cathepsin O precursor	R.DKQVVTQVR.N	1071.6	-1.16106	5.81384	2	Full	2.7657
IPI00017304	NOS2A	Isoform 1 of Nitric oxide synthase, inducible	Q.LTGDELIFATK.Q	1206.65	3.27096	-6.17047	2	Partial	2.8152
IPI00017305	RPS6KA1	Ribosomal protein S6 kinase alpha-1	L.KEISITHHVKAGSEK.A	1662.91	-3.51187	-3.37358	2	Partial	2.7086
IPI00017358	CCDC40	Isoform 4 of Coiled-coil domain-containing protein 40	R.RVTSPEPSHGVLGPSEQMGQVTSGPAVGR.L	2916.45	1.66733	-6.12956	3	Full	3.1047
IPI00017367	RDX	Radixin isoform b	R.NISFNDKK.F	964.498	-0.41265	-2.58232	2	Full	2.6224
IPI00017367	RDX	Radixin isoform b	K.IGFPWSEIR.N	1103.58	-6.25784	0.435759	2	Full	1.9222
IPI00017412	RFC2	Isoform 1 of Replication factor C subunit 2	-.MEVEAVCGGAGEVEAQDSDPAPA.F	2230.94	4.88145	2.2364	2	Non	3.0093
IPI00017557	SFRP4	Secreted frizzled-related protein 4 precursor	R.SGCNEVTTVVDVK.E	1349.65	-5.49513	-3.5547	2	Full	3.4736
IPI00017562	LPHN2	Isoform 2 of Latrophilin-2 precursor	R.YSLEFGPPDPAQVPTTAVTITSSA.E	2448.21	0.642552	-1.96864	2	Partial	3.3715
IPI00017562	LPHN2	Isoform 2 of Latrophilin-2 precursor	K.GAGSSIQLSANTVKQNSR.N	1816.94	-2.86476	-0.0482858	2	Full	2.5898
IPI00017579	PAH	Phenylalanine-4-hydroxylase	R.FANQILSYGAELDA.D	1510.73	3.70662	-3.42704	2	Partial	2.8884
IPI00017579	PAH	Phenylalanine-4-hydroxylase	I.GILCSALQK.I	931.516	-0.484908	-0.753442	1	Partial	2.6713
IPI00017592	LETM1	Leucine zipper-EF-hand-containing transmembrane protein 1, mitochondrial precursor	R.ILNGHSLTR.R	1009.57	-2.30218	5.00159	2	Full	2.1352
IPI00017592	LETM1	Leucine zipper-EF-hand-containing transmembrane protein 1, mitochondrial precursor	R.ELELLK.H	743.443	-1.8951	4.09861	1	Full	1.9856
IPI00017601	CP	Ceruloplasmin precursor	R.TTIEKPVWLGFLGPIIK.A	1911.12	-0.688496	2.39869	1	Full	5.1647
IPI00017601	CP	Ceruloplasmin precursor	K.AETGDKVYVHLK.N	1358.72	0.64811	2.86055	1	Full	3.6652
IPI00017601	CP	Ceruloplasmin precursor	K.VNKDDEEFIESNK.M	1565.72	-0.333329	-4.67859	1	Full	5.0498
IPI00017601	CP	Ceruloplasmin precursor	R.GPEEEHLGILGPVIWAEVGDTIR.V	2486.28	-0.0549817	-3.32753	2	Full	6.1266
IPI00017601	CP	Ceruloplasmin precursor	K.MYYSAVDPTKDIFTGLIGPMK.I	2346.16	0.0954324	-0.160351	3	Full	5.7864
IPI00017601	CP	Ceruloplasmin precursor	K.NNEGTYYSPNYNPQSR.S	1902.81	-2.51391	0.150649	2	Full	4.8104
IPI00017601	CP	Ceruloplasmin precursor	K.LISVDTEHSNIYLQNGPDR.I	2170.07	-1.77672	0.163997	3	Full	5.7439
IPI00017601	CP	Ceruloplasmin precursor	R.GVYSSDVFDIFPGTYQTLEMFPR.T	2668.25	-0.155645	0.986123	2	Full	5.2861
IPI00017601	CP	Ceruloplasmin precursor	K.ALYLQYTDETFR.T	1518.74	-0.600631	0.688585	1	Full	4.4405
IPI00017601	CP	Ceruloplasmin precursor	R.EYTDASFTNR.K	1202.52	-0.7461	5.46019	2	Full	3.4426
IPI00017601	CP	Ceruloplasmin precursor	K.AEEEHLGILGPQLHADVGDKVK.I	2354.22	-0.486063	0.465387	2	Full	6.2087
IPI00017601	CP	Ceruloplasmin precursor	R.KAEEEHLGILGPQLHADVGDKVK.I	2482.32	-0.194496	-0.706556	3	Full	8.0844
IPI00017601	CP	Ceruloplasmin precursor	R.IYHSHIDAPK.D	1179.6	-1.42946	-3.148	1	Full	3.0224
IPI00017601	CP	Ceruloplasmin precursor	K.MHAINGR.M	797.397	-0.386759	2.56412	1	Full	2.3714
IPI00017601	CP	Ceruloplasmin precursor	K.DIASGLIGPLIICK.K	1411.81	-1.44509	1.02113	2	Full	4.3894
IPI00017601	CP	Ceruloplasmin precursor	K.HYYIGIIETTWDYASDHGEK.K	2397.09	1.30813	-1.07879	2	Full	7.525
IPI00017601	CP	Ceruloplasmin precursor	K.EFYLFPTVFDENESLLLEDNIR.M	2702.31	2.42988	1.8829	2	Full	4.0102
IPI00017601	CP	Ceruloplasmin precursor	K.HYYIGIIETTWDYASDHGEKK.L	2525.19	0.857877	-2.9751	3	Full	5.5735
IPI00017601	CP	Ceruloplasmin precursor	I.SVDTEHSNIYLQNGPDR.I	1943.9	-5.0391	-1.16089	2	Partial	5.7298
IPI00017601	CP	Ceruloplasmin precursor	Y.PLSIEPIGVR.F	1079.63	-0.150329	0.282855	1	Partial	3.343
IPI00017601	CP	Ceruloplasmin precursor	K.KLISVDTEHSNIYLQNGPDRIGR.L	2624.37	-0.566156	-0.238415	3	Full	3.8412
IPI00017601	CP	Ceruloplasmin precursor	K.KLISVDTEHSNIYLQNGPDR.I	2298.16	-0.771052	-1.50254	2	Full	6.9315
IPI00017601	CP	Ceruloplasmin precursor	K.KALYLQYTDETFR.T	1646.83	-2.14691	0.105512	2	Full	4.6969
IPI00017601	CP	Ceruloplasmin precursor	Y.SAVDPTKDIFTGLIGPMK.I	1889	-1.14828	0.204578	2	Partial	4.9573
IPI00017601	CP	Ceruloplasmin precursor	K.HRGVYSSDVFDIFPGTYQTLEMFPR.T	2961.41	-0.554161	0.452075	3	Full	5.5778
IPI00017601	CP	Ceruloplasmin precursor	R.IYHSHIDAPKDIASGLIGPLIICKK.D	2701.5	0.595003	-3.9234	3	Full	6.3888
IPI00017601	CP	Ceruloplasmin precursor	R.IYHSHIDAPKDIASGLIGPLIICK.K	2573.4	0.510569	-2.13019	3	Full	5.9318
IPI00017601	CP	Ceruloplasmin precursor	K.LVYREYTDASFTNRK.E	1861.93	-0.20092	0.263696	2	Full	3.7335
IPI00017601	CP	Ceruloplasmin precursor	K.TYSDHPEKVNKDDEEFIESNKMHAINGR.M	3302.53	-1.37634	-4.99284	3	Full	4.5332
IPI00017601	CP	Ceruloplasmin precursor	E.TGDKVYVHLK.N	1158.64	0.738107	0.605916	2	Partial	2.5528
IPI00017601	CP	Ceruloplasmin precursor	R.QKDVDKEFYLFPTVFDENESL.L	2562.22	1.65821	4.78844	2	Partial	3.4702
IPI00017601	CP	Ceruloplasmin precursor	V.DTEHSNIYLQNGPDR.I	1757.8	-3.0974	-4.03262	2	Partial	5.0329
IPI00017601	CP	Ceruloplasmin precursor	K.TYCSEPEKVDKDNEDFQESNR.M	2532.07	-0.336444	-2.00131	2	Full	5.5269
IPI00017601	CP	Ceruloplasmin precursor	K.DIASGLIGPLIICKK.D	1539.91	0.737318	-2.39317	2	Full	4.7721
IPI00017601	CP	Ceruloplasmin precursor	R.ADDKVYPGEQYTYMLLATEEQSPGEGDGNCVTR.I	3635.6	-0.473181	-3.11064	3	Full	6.7818
IPI00017601	CP	Ceruloplasmin precursor	K.ERGPEEEHLGILGPVIW.A	1929.99	-1.29088	-5.21535	2	Partial	4.0355
IPI00017601	CP	Ceruloplasmin precursor	R.MFTTAPDQVDKEDEDFQESNKMHSMNGFMYGNQPGLTMCK.G	4600.94	-0.442214	-2.74395	3	Full	4.0746
IPI00017601	CP	Ceruloplasmin precursor	A.PTETFTYEWTVPK.E	1597.77	1.73692	-0.481661	2	Partial	3.0121
IPI00017601	CP	Ceruloplasmin precursor	H.SNIYLQNGPDR.I	1275.62	2.48773	0.79831	1	Partial	2.7675
IPI00017603	F8	Coagulation factor VIII precursor	W.YILSIGAQTDFLSVFFSGYTFK.H	2503.27	-3.31215	-1.73585	3	Partial	3.4022
IPI00017603	F8	Coagulation factor VIII precursor	K.KEDFDIYDEDENQ.S	1658.66	-2.51896	4.90301	2	Partial	3.4879
IPI00017610	HMGCLL1	Putative uncharacterized protein DKFZp434G1411	L.ANILTALQMGINVVDSAVSGLGGCPYAK.G	2761.41	-2.91514	-1.01804	3	Partial	4.3369
IPI00017696	C1S	Complement C1s subcomponent precursor	R.LPVAPLRK.C	892.586	-0.0333861	2.58929	2	Full	2.2842
IPI00017696	C1S	Complement C1s subcomponent precursor	R.EPTMYVGSTSVQTSR.L	1641.77	5.74789	3.73794	3	Full	3.5302
IPI00017696	C1S	Complement C1s subcomponent precursor	R.SSNNPHSPIVEEFQVPYNK.L	2185.04	-0.980667	-0.165906	2	Full	5.0021
IPI00017696	C1S	Complement C1s subcomponent precursor	K.AARLPVAPLRK.C	1190.76	-0.484144	-0.464523	2	Full	2.1061
IPI00017696	C1S	Complement C1s subcomponent precursor	K.MLTPEHVFIHPGWK.L	1690.87	-0.16808	-1.24471	2	Full	3.547
IPI00017696	C1S	Complement C1s subcomponent precursor	K.LQVIFK.S	746.469	0.015004	2.03806	1	Full	1.9041
IPI00017696	C1S	Complement C1s subcomponent precursor	K.SNALDIIFQTDLTGQK.K	1762.91	-0.124964	-2.15896	2	Full	6.0228
IPI00017696	C1S	Complement C1s subcomponent precursor	A.EPTMYGEILSPNYPQAYPSEVEK.S	2641.23	-0.0163182	-2.91237	2	Partial	5.5875
IPI00017696	C1S	Complement C1s subcomponent precursor	K.CQPVDCGIPESIENGKVEDPESTLFGSVIR.Y	3217.53	0.0115928	-3.45638	3	Full	3.896
IPI00017696	C1S	Complement C1s subcomponent precursor	R.TNFDNDIALVR.L	1276.64	-0.705602	-0.204345	1	Full	4.1092
IPI00017696	C1S	Complement C1s subcomponent precursor	R.VKNYVDWIMK.T	1294.67	0.319154	1.95797	2	Full	3.8776
IPI00017696	C1S	Complement C1s subcomponent precursor	K.LLEVPEGR.T	911.508	-4.35443	2.5916	1	Full	1.9877
IPI00017696	C1S	Complement C1s subcomponent precursor	K.SNALDIIFQTDLTGQKK.G	1891	0.301586	2.5449	2	Full	6.0441
IPI00017696	C1S	Complement C1s subcomponent precursor	R.SSNNPHSPIVEEFQVPYNKLQVIFK.S	2913.5	-1.13702	-0.70379	3	Full	5.3266
IPI00017696	C1S	Complement C1s subcomponent precursor	R.DVVQITCLDGFEVVEGR.V	1877.92	-0.429731	-0.431305	2	Full	4.9631
IPI00017696	C1S	Complement C1s subcomponent precursor	R.VGATSFYSTCQSNGK.W	1548.69	-1.64346	2.1155	2	Full	4.3297
IPI00017696	C1S	Complement C1s subcomponent precursor	K.FYAAGLVSWGPQCGTYGLYTR.V	2309.09	-1.63683	-0.488278	2	Full	3.1789
IPI00017696	C1S	Complement C1s subcomponent precursor	S.PNYPQAYPSEVEK.S	1520.71	-4.39918	0.0685334	2	Partial	3.434
IPI00017696	C1S	Complement C1s subcomponent precursor	R.QFGPYCGHGFPGPLNIETK.S	2060.98	0.000776331	0.698236	2	Full	3.4002
IPI00017696	C1S	Complement C1s subcomponent precursor	R.REDFDVEAADSAGNCLDSLVFVAGDR.Q	2770.25	0.290443	-1.79596	3	Full	3.8347
IPI00017696	C1S	Complement C1s subcomponent precursor	R.YHGDPMPCPKEDTPNSVWEPAK.A	2497.1	1.0847	0.610551	3	Full	3.0257
IPI00017696	C1S	Complement C1s subcomponent precursor	K.VEKPTADAEAYVFTPNMICAGGEK.G	2540.19	0.11007	-2.40014	3	Full	5.2422
IPI00017696	C1S	Complement C1s subcomponent precursor	K.GMDSCKGDSGGAFAVQDPNDKTK.F	2327.02	-1.12715	1.44146	3	Full	5.6286
IPI00017745	TIMP4	Metalloproteinase inhibitor 4 precursor	K.QYLLTGQVLSDGK.V	1420.76	-3.96796	2.15751	1	Full	3.235
IPI00017841	OLFM1	Isoform 1 of Noelin precursor	R.DLQYVEK.M	893.449	0.275673	-1.62212	2	Full	2.5199
IPI00017968	ADM	ADM precursor	K.AGPAQTLIRPQDMK.G	1524.81	3.01002	4.82955	2	Full	3.6418
IPI00018017	BRMS1	Breast cancer metastasis-suppressor 1	E.KQFSELKEK.L	1135.62	0.715466	7.38539	1	Partial	2.9257
IPI00018136	VCAM1	Isoform 1 of Vascular cell adhesion protein 1 precursor	K.EVELIVQEKPFTVEISPGPR.I	2266.22	-2.82466	-0.627696	2	Full	5.0284
IPI00018136	VCAM1	Isoform 1 of Vascular cell adhesion protein 1 precursor	K.GIQVEIYSFPKDPEIHLSGPLEAGKPITVK.C	3261.76	1.0463	0.593522	3	Full	6.8824
IPI00018136	VCAM1	Isoform 1 of Vascular cell adhesion protein 1 precursor	A.FKIETTPESR.Y	1206.62	1.10308	4.42917	2	Partial	3.2454
IPI00018136	VCAM1	Isoform 1 of Vascular cell adhesion protein 1 precursor	K.LHIDDMEFEPK.Q	1372.63	-1.00661	-0.929628	2	Full	3.1571
IPI00018136	VCAM1	Isoform 1 of Vascular cell adhesion protein 1 precursor	R.QSTQTLYVNVAPR.D	1475.77	-0.933951	3.91287	2	Full	3.7252
IPI00018136	VCAM1	Isoform 1 of Vascular cell adhesion protein 1 precursor	K.NTVISVNPSTK.L	1158.62	0.78973	-1.07424	1	Full	3.3316
IPI00018136	VCAM1	Isoform 1 of Vascular cell adhesion protein 1 precursor	R.TQIDSPLSGK.V	1044.55	0.748843	4.79485	1	Full	1.9757
IPI00018136	VCAM1	Isoform 1 of Vascular cell adhesion protein 1 precursor	K.SLEVTFTPVIEDIGK.V	1646.88	0.700963	1.94117	2	Full	5.0485
IPI00018136	VCAM1	Isoform 1 of Vascular cell adhesion protein 1 precursor	R.AKLHIDEMDSVPTVR.Q	1709.88	-3.56254	-1.08223	2	Full	3.3201
IPI00018136	VCAM1	Isoform 1 of Vascular cell adhesion protein 1 precursor	K.SIDGAYTIRK.A	1122.6	-0.519507	3.51669	2	Full	2.241
IPI00018136	VCAM1	Isoform 1 of Vascular cell adhesion protein 1 precursor	K.MEDSGVYLCEGINQAGR.S	1840.81	2.59114	-2.69456	2	Full	4.4267
IPI00018219	TGFBI	Transforming growth factor-beta-induced protein ig-h3 precursor	R.LTLLAPLNSVFKDGTPPIDAHTR.N	2475.35	0.034379	-0.119701	3	Full	4.5719
IPI00018219	TGFBI	Transforming growth factor-beta-induced protein ig-h3 precursor	A.PLNSVFKDGTPPIDAHTR.N	1964.01	3.54723	-2.58114	2	Partial	4.0311
IPI00018219	TGFBI	Transforming growth factor-beta-induced protein ig-h3 precursor	R.ILGDPEALRDLLNNHILK.S	2043.15	0.0889804	4.19738	2	Full	3.6221
IPI00018219	TGFBI	Transforming growth factor-beta-induced protein ig-h3 precursor	K.SPYQLVLQHSR.L	1326.7	-0.643776	-0.845367	2	Full	3.3834
IPI00018219	TGFBI	Transforming growth factor-beta-induced protein ig-h3 precursor	R.NHIIKDQLASK.Y	1265.71	-1.02638	-7.06526	1	Full	3.556
IPI00018219	TGFBI	Transforming growth factor-beta-induced protein ig-h3 precursor	R.QAGLGNHLSGSER.L	1324.65	-0.871779	-0.42447	2	Full	2.4897
IPI00018219	TGFBI	Transforming growth factor-beta-induced protein ig-h3 precursor	R.LKSLQGDKLEVSLK.N	1556.91	1.54781	3.00802	2	Full	4.7155
IPI00018219	TGFBI	Transforming growth factor-beta-induced protein ig-h3 precursor	K.YLYHGQTLETLGGKK.L	1706.9	-1.35122	1.37138	2	Full	2.6477
IPI00018219	TGFBI	Transforming growth factor-beta-induced protein ig-h3 precursor	P.AKSPYQLVLQHSR.L	1525.84	-0.172168	1.19934	2	Partial	3.1494
IPI00018219	TGFBI	Transforming growth factor-beta-induced protein ig-h3 precursor	R.LLKADHHATNGVVHLIDK.V	1980.09	-0.229181	-3.58806	3	Full	3.9757
IPI00018219	TGFBI	Transforming growth factor-beta-induced protein ig-h3 precursor	R.EGVYTVFAPTNEAFR.A	1699.82	2.16564	-1.61932	2	Full	3.5833
IPI00018219	TGFBI	Transforming growth factor-beta-induced protein ig-h3 precursor	R.AAVAASGLNTMLEGNGQYTLLAPTNEAFEKIPSETLNR.I	3991	-3.12641	-1.33671	3	Full	6.8035
IPI00018219	TGFBI	Transforming growth factor-beta-induced protein ig-h3 precursor	R.VLTDELK.H	816.459	-2.11854	1.80167	1	Full	2.3176
IPI00018236	GM2A	Ganglioside GM2 activator precursor	R.IESVLSSSGKR.L	1161.64	-0.738097	6.0512	1	Full	3.2734
IPI00018236	GM2A	Ganglioside GM2 activator precursor	R.IESVLSSSGK.R	1005.53	0.747463	5.80553	1	Full	2.7539
IPI00018236	GM2A	Ganglioside GM2 activator precursor	K.VDLVLEK.E	814.48	1.07124	1.83131	1	Full	2.7359
IPI00018236	GM2A	Ganglioside GM2 activator precursor	R.TYGLPCHCPFKEGTYSLPK.S	2140.01	0.213363	4.58887	2	Full	4.15
IPI00018236	GM2A	Ganglioside GM2 activator precursor	K.KPSQLSSFSWDNCDEGKDPAVIR.S	2578.21	3.26063	-1.33439	3	Full	3.3404
IPI00018236	GM2A	Ganglioside GM2 activator precursor	S.FSWDNCDEGKDPAVIR.S	1850.83	1.65429	-4.58401	2	Partial	2.7624
IPI00018276	SEZ6L2	seizure related 6 homolog (mouse)-like 2 isoform 1	R.TASHGDLIR.G	968.504	-4.57376	-1.20219	2	Full	2.7783
IPI00018276	SEZ6L2	seizure related 6 homolog (mouse)-like 2 isoform 1	R.LLSSGPDLTLQFQAPPGPPNPGLGQGFVLHFK.E	3328.76	-1.81488	-4.26077	3	Full	3.8653
IPI00018276	SEZ6L2	seizure related 6 homolog (mouse)-like 2 isoform 1	R.LLLHFQSPR.V	1109.63	-0.370753	5.37419	2	Full	2.9617
IPI00018276	SEZ6L2	seizure related 6 homolog (mouse)-like 2 isoform 1	R.VLAQLRGPQPR.R	1233.73	-0.0570627	-2.77413	2	Full	2.6606
IPI00018276	SEZ6L2	seizure related 6 homolog (mouse)-like 2 isoform 1	K.VAYEELLDNR.K	1220.6	-1.97828	-2.61792	2	Full	3.6007
IPI00018279	COL5A3	Collagen alpha-3(V) chain precursor	T.GSEGTPGLPGGVGQPGAVGEK.G	1849.92	-3.15538	-1.23095	2	Partial	2.7514
IPI00018321	SETDB1	Isoform 1 of Histone-lysine N-methyltransferase SETDB1	D.EYFANLDHIESVENFK.E	1953.91	-2.74721	-1.25042	2	Partial	3.7018
IPI00018350	MCM5	DNA replication licensing factor MCM5	A.CLLFGGSR.K	851.432	-3.33837	-2.88133	2	Partial	3.1135
IPI00018350	MCM5	DNA replication licensing factor MCM5	R.RFKEFLR.Q	994.571	1.88714	3.01571	2	Full	2.7315
IPI00018350	MCM5	DNA replication licensing factor MCM5	R.SFAGAVSPQEEE.E	1249.55	5.16764	1.67914	1	Partial	2.1613
IPI00018363	TIAM2	193 kDa protein	R.KLELVAR.R	827.523	0.368328	-4.61805	2	Full	2.426
IPI00018381	TLL1	Isoform 1 of Tolloid-like protein 1 precursor	K.GKVPLQFSGQNEK.N	1430.75	4.17012	-3.63015	2	Full	3.2139
IPI00018654	CXorf21	Uncharacterized protein CXorf21	R.YSSYWRITSIKEKS.S	1746.89	1.8779	3.22797	1	Partial	3.1859
IPI00018708	CEP63	Isoform 2 of Centrosomal protein of 63 kDa	R.ESEKLLEALQE.E	1287.66	-2.93953	5.7318	2	Partial	4.1197
IPI00018744	TRADD	Tumor necrosis factor receptor type 1-associated DEATH domain protein	E.ELAELEDALR.N	1157.59	-0.514257	4.07346	2	Partial	3.0098
IPI00018769	THBS2	Thrombospondin-2 precursor	R.YRGNQPVGVGLEAAK.T	1557.83	-4.23077	-4.12966	2	Full	3.9249
IPI00018769	THBS2	Thrombospondin-2 precursor	A.GHQDKDTTFDLFSISNINRK.T	2335.16	2.21523	2.68608	3	Partial	5.2535
IPI00018840	TRIP4	Activating signal cointegrator 1	K.FVNLYTREGQDRLAVLLPGRHPCDCLGQKH.K	3434.75	-0.915032	-0.79873	3	Partial	3.5776
IPI00018934	SCN1A	Isoform 1 of Sodium channel protein type 1 subunit alpha	L.EEHSIEK.N	870.408	-2.80937	-3.36327	1	Partial	2.4955
IPI00018934	SCN1A	Isoform 1 of Sodium channel protein type 1 subunit alpha	K.QKILDEIK.P	985.581	1.17149	-3.78088	2	Partial	2.6392
IPI00019038	LYZ	Lysozyme C precursor	R.VVRDPQGIR.A	1038.59	-1.83604	1.39013	2	Full	2.6841
IPI00019038	LYZ	Lysozyme C precursor	R.STDYGIFQINSR.Y	1399.67	-0.307929	-0.282816	1	Full	4.9258
IPI00019038	LYZ	Lysozyme C precursor	K.RVVRDPQGIR.A	1194.69	0.841387	-4.63012	2	Full	2.7881
IPI00019038	LYZ	Lysozyme C precursor	R.ATNYNAGDR.S	980.431	-0.681027	10.192	2	Full	3.0373
IPI00019038	LYZ	Lysozyme C precursor	R.LGMDGYR.G	810.369	0.373163	2.91475	2	Full	1.9544
IPI00019038	LYZ	Lysozyme C precursor	K.RLGMDGYR.G	966.47	-2.25273	-3.67155	2	Full	2.3781
IPI00019038	LYZ	Lysozyme C precursor	K.WESGYNTR.A	1011.44	-1.23547	0.864343	1	Full	2.3924
IPI00019038	LYZ	Lysozyme C precursor	R.ATNYNAGDRSTDYGIFQINSR.Y	2362.09	-0.466705	-0.708952	3	Full	4.4692
IPI00019038	LYZ	Lysozyme C precursor	T.DYGIFQINSR.Y	1211.59	4.05309	-1.50028	1	Partial	2.5765
IPI00019038	LYZ	Lysozyme C precursor	R.YWCNDGKTPGAVNACHLSCSALLQDNIADAVACAK.R	3621.65	-1.49496	-0.590567	3	Full	3.872
IPI00019176	RARRES2	Retinoic acid receptor responder protein 2 precursor	K.LGSEDKVLGR.L	1072.59	0.819607	-3.60404	1	Full	3.6251
IPI00019176	RARRES2	Retinoic acid receptor responder protein 2 precursor	R.LVHCPIETQVLR.E	1406.77	0.263227	0.244522	2	Full	3.6265
IPI00019190	MYOC	Myocilin precursor	R.IDTVGTDVR.Q	974.503	-0.0900972	2.82517	2	Full	2.4007
IPI00019223	AKAP9	Isoform 1 of A-kinase anchor protein 9	K.KVIEEK.A	744.438	1.19432	4.05802	1	Full	2.1369
IPI00019243	MMP16	Isoform Long of Matrix metalloproteinase-16 precursor	K.FNNQILK.V	875.486	0.637246	2.02408	1	Full	1.9917
IPI00019270	TNKS2	Tankyrase-2	R.VEVCSLLLSYGADPTLLNCHNKSAIDLAPTPQ.L	3381.69	3.57208	3.66577	3	Partial	4.1639
IPI00019350	STEAP3	Isoform 1 of Metalloreductase STEAP3	R.DVLQPYVQESQNKFFK.L	1968.99	-4.82241	-1.80614	2	Full	2.8363
IPI00019353	AGK	Isoform 1 of Acylglycerol kinase, mitochondrial precursor	V.FGNQLIPPNAQVK.K	1424.78	-0.800686	3.26684	2	Partial	3.216
IPI00019359	KRT9	Keratin, type I cytoskeletal 9	L.SRSGGGGGGGLGSGGSIR.S	1474.72	3.54677	4.04342	2	Partial	5.1552
IPI00019359	KRT9	Keratin, type I cytoskeletal 9	R.QGVDADINGLR.Q	1156.58	0.876288	1.56094	2	Full	3.1848
IPI00019359	KRT9	Keratin, type I cytoskeletal 9	R.FSSSSGYGGGSSR.V	1234.52	0.0407445	-1.27739	2	Full	3.311
IPI00019359	KRT9	Keratin, type I cytoskeletal 9	K.NYSPYYNTIDDLKDQIVDLTVGNNK.T	2901.4	-0.25205	0.902314	2	Full	5.4939
IPI00019359	KRT9	Keratin, type I cytoskeletal 9	K.STMQELNSR.L	1064.49	-0.513296	-1.23234	1	Full	2.8433
IPI00019359	KRT9	Keratin, type I cytoskeletal 9	K.SLEDTKNR.Y	961.483	3.23708	8.69512	2	Full	2.4238
IPI00019380	NCBP1	Nuclear cap-binding protein subunit 1	R.LQEKVESAQSEQK.N	1502.76	-0.610544	-0.822447	2	Full	3.5313
IPI00019399	SAA4	Serum amyloid A-4 protein precursor	R.FRPDGLPK.K	928.513	0.850284	1.12509	2	Full	2.5148
IPI00019399	SAA4	Serum amyloid A-4 protein precursor	R.AYWDIMISNHQNSNR.Y	1847.84	0.124686	2.61275	2	Full	3.9384
IPI00019399	SAA4	Serum amyloid A-4 protein precursor	R.GPGGVWAAK.L	841.445	-3.53915	1.9611	1	Full	3.3177
IPI00019399	SAA4	Serum amyloid A-4 protein precursor	K.EALQGVGDMGR.A	1131.53	0.475107	4.3831	1	Full	3.7028
IPI00019399	SAA4	Serum amyloid A-4 protein precursor	K.SNEKAEEWGR.S	1204.55	-4.55682	3.91019	2	Full	3.5907
IPI00019399	SAA4	Serum amyloid A-4 protein precursor	R.SGKDPDRFRPDGLPK.K	1683.87	0.520646	-4.70794	2	Full	2.5115
IPI00019399	SAA4	Serum amyloid A-4 protein precursor	R.GNYDAAQRGPGGVWAAK.L	1716.83	-0.10997	-0.89561	2	Full	4.6252
IPI00019399	SAA4	Serum amyloid A-4 protein precursor	R.SFFKEALQGVGDMGR.A	1640.8	-1.57326	-0.784833	2	Full	4.2944
IPI00019439	FBN2	fibrillin 2 precursor	T.ILNQTIDICKHHANLCLNGR.C	2275.17	3.68663	2.32166	3	Partial	3.3942
IPI00019447	FANCI	Isoform 1 of Fanconi anemia group I protein	K.FVSSLLTALFR.V	1252.72	0.0595505	-0.433839	2	Full	2.5446
IPI00019485	ECHDC2	Isoform 2 of Enoyl-CoA hydratase domain-containing protein 2, mitochondrial precursor	R.ARGCASDGAAGGSEIQVRALAGPDQG.I	2413.14	1.18215	-3.62844	2	Partial	2.8413
IPI00019501	EFNB3	Ephrin-B3 precursor	R.SHHDYYIIATSDGTR.E	1734.8	5.6398	-0.240902	2	Full	2.9965
IPI00019501	EFNB3	Ephrin-B3 precursor	R.EAEPGELGIALR.G	1253.66	-0.497742	-1.94759	2	Full	2.1062
IPI00019502	MYH9	Myosin-9	K.KVKVNKDDIQKMNPPK.F	1881.05	-1.52766	2.73634	2	Full	4.512
IPI00019502	MYH9	Myosin-9	A.NIETYLLEKSRAIR.Q	1704.95	-3.65512	1.79954	2	Partial	3.8797
IPI00019568	F2	Prothrombin precursor (Fragment)	R.DKLAACLEGNCAEGLGTNYR.G	2096.96	-3.43139	-1.31773	2	Full	5.0029
IPI00019568	F2	Prothrombin precursor (Fragment)	K.IYIHPR.Y	797.455	-0.0369927	7.12506	2	Full	2.1557
IPI00019568	F2	Prothrombin precursor (Fragment)	R.ELLESYIDGR.I	1193.59	2.57098	-1.84887	1	Full	3.4546
IPI00019568	F2	Prothrombin precursor (Fragment)	K.GQPSVLQVVNLPIVERPVCK.D	2174.22	-0.450827	3.24709	2	Full	5.6007
IPI00019568	F2	Prothrombin precursor (Fragment)	R.TATSEYQTFFNPR.T	1560.72	-1.15485	0.955662	1	Full	3.683
IPI00019568	F2	Prothrombin precursor (Fragment)	K.YGFYTHVFR.L	1188.57	-0.261743	3.54912	1	Full	3.7706
IPI00019568	F2	Prothrombin precursor (Fragment)	R.IVEGSDAEIGMSPWQVMLFR.K	2264.1	-1.30423	-0.422903	2	Full	6.407
IPI00019568	F2	Prothrombin precursor (Fragment)	K.KSLEDKTERELLESYIDGR.I	2280.16	-0.272349	-2.25168	2	Full	4.1103
IPI00019568	F2	Prothrombin precursor (Fragment)	K.SLEDKTERELLESYIDGR.I	2152.06	0.317556	1.12639	2	Full	5.3504
IPI00019568	F2	Prothrombin precursor (Fragment)	R.RQECSIPVCGQDQVTVAMTPR.S	2317.1	0.681283	-1.64974	3	Full	5.1326
IPI00019568	F2	Prothrombin precursor (Fragment)	R.ENLDRDIALMK.L	1316.68	0.606983	-1.18885	2	Full	3.3528
IPI00019568	F2	Prothrombin precursor (Fragment)	R.VTGWGNLKETWTANVGK.G	1859.95	0.498238	-0.876949	2	Full	5.0806
IPI00019568	F2	Prothrombin precursor (Fragment)	R.NIEKISMLEK.I	1203.65	-0.56287	-3.5853	2	Full	2.6071
IPI00019568	F2	Prothrombin precursor (Fragment)	R.GDACEGDSGGPFVMK.S	1468.6	-1.44907	-3.40592	2	Full	3.5623
IPI00019568	F2	Prothrombin precursor (Fragment)	R.LAVTTHGLPCLAWASAQAK.A	1937.02	-0.442949	1.98535	2	Full	5.1729
IPI00019568	F2	Prothrombin precursor (Fragment)	R.TFGSGEADCGLRPLFEK.K	1825.87	0.664506	2.69868	2	Full	4.7818
IPI00019568	F2	Prothrombin precursor (Fragment)	R.TFGSGEADCGLRPLFEKK.S	1953.96	0.96875	2.54707	2	Full	3.1552
IPI00019568	F2	Prothrombin precursor (Fragment)	R.SEGSSVNLSPPLEQCVPDRGQQYQGR.L	2830.33	-0.261666	0.214422	3	Full	4.0808
IPI00019568	F2	Prothrombin precursor (Fragment)	R.SGIECQLWR.S	1090.52	3.76838	1.81707	2	Full	2.6899
IPI00019568	F2	Prothrombin precursor (Fragment)	K.LKKPVAFSDYIHPVCLPDRETAASLLQAGYK.G	3429.81	-0.336782	1.15192	3	Full	5.455
IPI00019568	F2	Prothrombin precursor (Fragment)	R.NPDSSTTGPWCYTTDPTVR.R	2096.91	0.16634	-4.92867	2	Full	4.8063
IPI00019568	F2	Prothrombin precursor (Fragment)	R.KSPQELLCGASLISDR.W	1715.89	0.37246	1.33615	3	Full	4.745
IPI00019568	F2	Prothrombin precursor (Fragment)	C.GQDQVTVAMTPR.S	1301.64	0.99705	-5.70655	1	Partial	2.3193
IPI00019576	F10	Coagulation factor X precursor	K.YGIYTK.V	743.385	0.527855	0.779848	1	Full	1.9368
IPI00019576	F10	Coagulation factor X precursor	K.TGIVSGFGR.T	892.477	0.55923	-1.17037	2	Full	2.3211
IPI00019580	PLG	Plasminogen precursor	K.VILGAHQEVNLEPHVQEIEVSR.L	2495.31	-0.954109	-2.05588	3	Full	6.4802
IPI00019580	PLG	Plasminogen precursor	R.KSSIIIR.M	815.523	0.94001	7.7054	2	Full	2.4759
IPI00019580	PLG	Plasminogen precursor	R.HSIFTPETNPR.A	1297.64	-1.08566	2.41145	1	Full	3.3061
IPI00019580	PLG	Plasminogen precursor	R.FVTWIEGVMR.N	1236.63	-0.311976	-0.551954	1	Full	3.735
IPI00019580	PLG	Plasminogen precursor	K.LSSPAVITDK.V	1029.57	0.535175	4.70718	1	Full	2.0386
IPI00019580	PLG	Plasminogen precursor	R.DVVLFEK.K	848.464	-5.21142	-0.154605	2	Full	2.037
IPI00019580	PLG	Plasminogen precursor	R.MRDVVLFEK.K	1135.61	-0.586471	2.81388	1	Full	3.1942
IPI00019580	PLG	Plasminogen precursor	R.AFQYHSK.E	879.424	-0.373654	5.33136	2	Full	2.4197
IPI00019580	PLG	Plasminogen precursor	G.EPLDDYVNTQGASLFSVTK.K	2083.01	-0.98012	-2.31995	2	Partial	5.911
IPI00019580	PLG	Plasminogen precursor	K.EAQLPVIENK.V	1139.62	-0.73665	2.55665	1	Full	3.2162
IPI00019580	PLG	Plasminogen precursor	R.KLYDYCDVPQCAAPSFDCGKPQVEPK.K	2900.32	-0.597659	-2.97571	3	Full	5.6829
IPI00019580	PLG	Plasminogen precursor	P.LDDYVNTQGASLFSVTK.K	1856.92	1.4111	-2.34658	3	Partial	3.739
IPI00019580	PLG	Plasminogen precursor	G.EPLDDYVNTQGASLFSVTKK.Q	2211.11	-0.105875	-3.61691	2	Partial	3.2341
IPI00019580	PLG	Plasminogen precursor	P.LDDYVNTQGASLFSVTKK.Q	1985.01	-0.447403	1.7555	2	Partial	3.4942
IPI00019580	PLG	Plasminogen precursor	E.PHVQEIEVSR.L	1192.62	-0.450353	-4.21221	2	Partial	3.4353
IPI00019580	PLG	Plasminogen precursor	K.KVYLSECK.T	968.5	0.717295	1.42935	2	Full	2.5477
IPI00019580	PLG	Plasminogen precursor	K.TMSGLECQAWDSQSPHAHGYIPSKFPNK.N	3115.43	0.0330934	-3.2515	3	Full	4.6443
IPI00019580	PLG	Plasminogen precursor	R.DVVLFEKK.V	976.559	-0.179201	2.76217	2	Full	2.1749
IPI00019580	PLG	Plasminogen precursor	R.MRDVVLFEKK.V	1263.7	-2.25488	2.06041	2	Full	4.1263
IPI00019580	PLG	Plasminogen precursor	K.TPENYPNAGLTMNYCR.N	1842.8	0.0153028	2.51905	2	Full	5.1728
IPI00019580	PLG	Plasminogen precursor	R.NPDADKGPWCFTTDPSVR.W	2004.9	-0.270487	-1.38753	2	Full	3.8198
IPI00019580	PLG	Plasminogen precursor	K.QLGAGSIEECAAK.C	1275.61	-0.67693	3.34863	2	Full	3.3828
IPI00019580	PLG	Plasminogen precursor	K.KQLGAGSIEECAAK.C	1403.71	0.956111	0.4412	2	Full	4.3797
IPI00019580	PLG	Plasminogen precursor	K.EQQCVIMAENRK.S	1447.69	-0.788842	3.74044	2	Full	3.8584
IPI00019580	PLG	Plasminogen precursor	K.NLDENYCRNPDGK.R	1536.66	-2.80283	2.41927	2	Full	3.3782
IPI00019580	PLG	Plasminogen precursor	R.ATTVTGTPCQDWAAQEPHR.H	2067.94	0.325009	-5.198	2	Full	4.9405
IPI00019580	PLG	Plasminogen precursor	R.NPDGDVGGPWCYTTNPR.K	1847.79	-0.697374	0.292031	2	Full	5.4153
IPI00019580	PLG	Plasminogen precursor	R.VVGGCVAHPHSWPWQVSLR.T	2114.06	-1.38671	1.13292	2	Full	4.3078
IPI00019580	PLG	Plasminogen precursor	K.VCNRYEFLNGR.V	1369.66	-0.944471	2.88838	2	Full	3.3099
IPI00019580	PLG	Plasminogen precursor	R.WELCDIPR.C	1030.49	-0.0139739	1.69853	2	Full	3.0388
IPI00019580	PLG	Plasminogen precursor	V.ILGAHQEVNLEPHVQEIEVSR.L	2396.24	-0.444487	3.09617	2	Partial	3.8565
IPI00019580	PLG	Plasminogen precursor	A.HQEVNLEPHVQEIEVSR.L	2042.02	-2.55639	-1.15536	2	Partial	5.6684
IPI00019580	PLG	Plasminogen precursor	R.ELRPWCFTTDPNKR.W	1761.86	-0.808406	-1.31029	3	Full	3.5193
IPI00019580	PLG	Plasminogen precursor	R.TPENFPCK.N	934.422	2.19836	-3.91029	2	Full	2.5221
IPI00019580	PLG	Plasminogen precursor	H.QEVNLEPHVQEIEVSR.L	1904.96	-0.84532	-3.261	2	Partial	3.2676
IPI00019581	F12	Coagulation factor XII precursor	R.LHEAFSPVSYQHDLALLR.L	2095.08	-0.0204765	3.46702	3	Full	6.1734
IPI00019581	F12	Coagulation factor XII precursor	R.VVGGLVALR.G	882.565	-0.01371	3.55007	2	Full	3.4315
IPI00019581	F12	Coagulation factor XII precursor	K.GRPGPQPWCATTPNFDQDQR.W	2270.03	-0.553077	0.890151	2	Full	3.4697
IPI00019581	F12	Coagulation factor XII precursor	R.FFHKNEIWYR.T	1438.71	-1.04538	0.171905	2	Full	3.7263
IPI00019581	F12	Coagulation factor XII precursor	R.WGYCLEPK.K	994.458	-0.040424	0.640518	2	Full	2.2964
IPI00019591	CFB	Isoform 1 of Complement factor B precursor (Fragment)	K.GTDYHKQPWQAK.I	1457.71	-1.36626	0.128407	2	Full	3.5749
IPI00019591	CFB	Isoform 1 of Complement factor B precursor (Fragment)	R.GDSGGPLIVHKR.S	1234.68	-1.60641	0.376924	2	Full	3.5784
IPI00019591	CFB	Isoform 1 of Complement factor B precursor (Fragment)	R.DAQYAPGYDKVK.D	1353.66	-2.13282	0.962468	2	Full	3.0408
IPI00019591	CFB	Isoform 1 of Complement factor B precursor (Fragment)	K.EKLQDEDLGFL.-	1305.65	-1.77897	-0.866637	1	Full	4.1016
IPI00019591	CFB	Isoform 1 of Complement factor B precursor (Fragment)	K.VSEADSSNADWVTK.Q	1507.68	-0.746777	2.08637	2	Full	5.2581
IPI00019591	CFB	Isoform 1 of Complement factor B precursor (Fragment)	Y.PKIWVKVSEADSSNADWVTK.Q	2259.15	1.73512	0.201195	3	Partial	2.5807
IPI00019591	CFB	Isoform 1 of Complement factor B precursor (Fragment)	K.DNEQHVFK.V	1015.47	-1.67036	-2.21953	1	Full	2.8574
IPI00019591	CFB	Isoform 1 of Complement factor B precursor (Fragment)	R.HVIILMTDGLHNMGGDPITVIDEIR.D	2758.41	5.62936	-1.91381	3	Full	5.5174
IPI00019591	CFB	Isoform 1 of Complement factor B precursor (Fragment)	K.YGQTIRPICLPCTEGTTR.A	2007.99	0.440142	-0.0879024	2	Full	3.0122
IPI00019591	CFB	Isoform 1 of Complement factor B precursor (Fragment)	R.KEVYIK.N	778.459	-0.828689	-1.21957	1	Full	2.023
IPI00019591	CFB	Isoform 1 of Complement factor B precursor (Fragment)	R.YGLVTYATYPK.I	1274.65	0.485543	1.96936	1	Full	4.3724
IPI00019591	CFB	Isoform 1 of Complement factor B precursor (Fragment)	I.PEFYDYDVALIK.L	1471.72	0.690823	-0.657325	2	Partial	4.6694
IPI00019591	CFB	Isoform 1 of Complement factor B precursor (Fragment)	R.FLCTGGVSPYADPNTCRGDSGGPLIVHKR.S	3016.46	-0.669824	2.37722	2	Full	4.8856
IPI00019591	CFB	Isoform 1 of Complement factor B precursor (Fragment)	V.ASYGVKPR.Y	876.482	0.307822	7.12882	2	Partial	2.4512
IPI00019591	CFB	Isoform 1 of Complement factor B precursor (Fragment)	A.DSSNADWVTK.Q	1121.5	-2.9696	1.33634	1	Partial	2.0539
IPI00019591	CFB	Isoform 1 of Complement factor B precursor (Fragment)	R.DLEIEVVLFHPNYNINGKK.E	2241.18	-2.04638	-0.281188	2	Full	3.3587
IPI00019591	CFB	Isoform 1 of Complement factor B precursor (Fragment)	K.LKYGQTIRPICLPCTEGTTR.A	2249.17	-0.992234	1.16379	2	Full	3.491
IPI00019591	CFB	Isoform 1 of Complement factor B precursor (Fragment)	R.KNPREDYLDVYVFGVGPLVNQVNINALASK.K	3331.76	0.0903728	-3.12124	3	Full	6.967
IPI00019591	CFB	Isoform 1 of Complement factor B precursor (Fragment)	K.QLNEINYEDHKLK.S	1642.83	0.477712	1.24924	2	Full	3.5
IPI00019591	CFB	Isoform 1 of Complement factor B precursor (Fragment)	R.LLQEGQALEYVCPSGFYPYPVQTR.T	2757.35	1.07139	-2.07652	2	Full	6.5837
IPI00019591	CFB	Isoform 1 of Complement factor B precursor (Fragment)	R.AIHCPRPHDFENGEYWPR.S	2223.01	-0.343364	-3.9249	2	Full	4.4793
IPI00019591	CFB	Isoform 1 of Complement factor B precursor (Fragment)	K.KCLVNLIEK.V	1058.62	-2.28308	4.70927	2	Full	2.9379
IPI00019591	CFB	Isoform 1 of Complement factor B precursor (Fragment)	T.TPWSLARPQGSCSLEGVEIK.G	2157.09	-0.221456	-0.57056	2	Partial	4.4549
IPI00019591	CFB	Isoform 1 of Complement factor B precursor (Fragment)	K.GSCERDAQYAPGYDK.V	1658.7	-1.40598	1.10718	2	Full	3.6978
IPI00019591	CFB	Isoform 1 of Complement factor B precursor (Fragment)	R.LPPTTTCQQQKEELLPAQDIK.A	2380.23	-0.242245	-1.25228	2	Full	5.1014
IPI00019591	CFB	Isoform 1 of Complement factor B precursor (Fragment)	E.AGIPEFYDYDVALIK.L	1712.87	-4.87032	0.371892	2	Partial	3.093
IPI00019771	CX3CL1	Fractalkine precursor	R.LGVLITPVPDAQAATR.R	1620.92	0.903993	4.4717	2	Full	2.4094
IPI00019884	ACTN2	Alpha-actinin-2	Y.ESASLTEVR.A	990.498	-1.74599	-4.49283	2	Partial	2.5067
IPI00019906	BSG	Isoform 2 of Basigin precursor	G.AAGTVFTTVEDLGSK.I	1494.76	-0.323799	-1.65503	2	Partial	3.9945
IPI00019906	BSG	Isoform 2 of Basigin precursor	K.GGVVLKEDALPGQK.T	1409.79	0.28295	4.73012	2	Full	4.3832
IPI00019943	AFM	Afamin precursor	R.RHPDLSIPELLR.I	1444.81	0.231933	1.18454	2	Full	3.75
IPI00019943	AFM	Afamin precursor	K.YHYLIR.L	863.465	0.67067	3.00568	2	Full	2.0397
IPI00019943	AFM	Afamin precursor	R.FLVNLVK.L	831.522	-0.00324706	1.80483	2	Full	2.6835
IPI00019943	AFM	Afamin precursor	R.DADPDTFFAK.F	1125.5	0.695781	-4.58433	1	Full	2.9615
IPI00019943	AFM	Afamin precursor	K.IAPQLSTEELVSLGEK.M	1712.92	-2.30665	-3.76266	2	Full	5.3455
IPI00019943	AFM	Afamin precursor	K.SDVGFLPPFPTLDPEEK.C	1886.93	-0.61926	0.497898	2	Full	4.1721
IPI00019943	AFM	Afamin precursor	R.ESLLNHFLYEVAR.R	1589.82	-1.6683	-0.577761	2	Full	4.5715
IPI00019943	AFM	Afamin precursor	K.LKHELTDEELQSLFTNFANVVDK.C	2689.36	-0.228753	0.0865295	3	Full	6.5385
IPI00019943	AFM	Afamin precursor	K.HFQNLGK.D	842.44	0.26542	6.89568	1	Full	2.9592
IPI00019943	AFM	Afamin precursor	R.RNPFVFAPTLLTVAVHFEEVAK.S	2484.35	0.0691126	-0.661522	3	Full	3.502
IPI00019943	AFM	Afamin precursor	A.PQLSTEELVSLGEK.M	1528.8	-0.874543	0.983222	2	Partial	4.124
IPI00019943	AFM	Afamin precursor	K.TNFAFR.R	754.376	0.344788	-1.56564	1	Full	2.1702
IPI00019943	AFM	Afamin precursor	K.FTFEYSR.R	948.434	0.19179	4.58963	1	Full	2.1535
IPI00019943	AFM	Afamin precursor	R.IVQIYKDLLR.N	1259.76	0.384676	2.6252	2	Full	3.6309
IPI00019943	AFM	Afamin precursor	K.DMVEYKDR.C	1054.48	4.93563	-2.93911	2	Full	2.4102
IPI00019943	AFM	Afamin precursor	K.HFQNLGKDGLK.Y	1255.67	0.261216	-4.85708	2	Full	3.6596
IPI00019943	AFM	Afamin precursor	R.GQCIINSNKDDRPK.D	1586.78	-0.361549	4.97755	2	Full	3.492
IPI00019943	AFM	Afamin precursor	K.LVKDMVEYKDR.C	1394.72	1.32019	1.42127	2	Full	3.6397
IPI00019943	AFM	Afamin precursor	R.KTDRFLVNLVK.L	1331.79	-0.993098	1.2626	2	Full	3.7645
IPI00019943	AFM	Afamin precursor	K.DGLKYHYLIR.L	1276.69	-1.11554	-0.689561	2	Full	2.9234
IPI00019943	AFM	Afamin precursor	R.CMADKTLPECSKLPNNVLQEK.I	2360.15	-0.189903	1.79954	2	Full	3.4003
IPI00019943	AFM	Afamin precursor	K.TDRFLVNLVK.L	1203.7	-0.0623911	1.84681	2	Full	2.8977
IPI00019943	AFM	Afamin precursor	K.TLPECSKLPNNVLQEK.I	1811.95	-0.593451	-3.07079	2	Full	4.46
IPI00019943	AFM	Afamin precursor	K.FTDSENVCQER.D	1326.55	-0.017112	4.49202	2	Full	4.2173
IPI00019943	AFM	Afamin precursor	R.LCFFYNKK.S	1061.54	-1.42793	-5.64608	2	Full	2.4865
IPI00019943	AFM	Afamin precursor	K.ICAMEGLPQK.H	1088.54	4.69833	-2.50915	2	Full	2.4335
IPI00019954	CST6	Cystatin-M precursor	R.MVGELRDLSPDDPQVQK.A	1925.95	3.51296	-2.90634	2	Full	2.9886
IPI00019999	RSBN1	round spermatid basic protein 1	G.EQMIPTADMPKSPFKRRRSMNEIK.N	2889.48	4.09064	1.52815	3	Partial	3.2858
IPI00020012	APLP1	Amyloid-like protein 1 precursor	R.HYQHVAAVDPEKAQQMR.F	2006.97	0.871411	-5.83532	2	Full	5.1045
IPI00020012	APLP1	Amyloid-like protein 1 precursor	R.QALNEHFQSILQTLEEQVSGER.Q	2555.26	0.30627	0.300688	2	Full	5.9406
IPI00020012	APLP1	Amyloid-like protein 1 precursor	R.HYQHVAAVDPEK.A	1392.68	-2.49727	-2.25121	2	Full	4.0045
IPI00020012	APLP1	Amyloid-like protein 1 precursor	R.RHQEAQEACSSQGLILHGSGMLLPCGSDR.F	3079.44	-0.651807	-0.872874	3	Full	5.8301
IPI00020012	APLP1	Amyloid-like protein 1 precursor	R.AALEGFLAALQADPPQAER.V	1967.01	-0.625416	-1.13643	3	Full	5.755
IPI00020012	APLP1	Amyloid-like protein 1 precursor	R.SGSCAHPHHQVVPFR.C	1657.79	0.039993	4.92955	2	Full	4.0117
IPI00020012	APLP1	Amyloid-like protein 1 precursor	K.GSTEQDAASPEKEKMNPLEQYER.K	2636.2	-0.00413474	-0.73649	2	Full	5.4083
IPI00020012	APLP1	Amyloid-like protein 1 precursor	G.SLAGGSPGAAEAPGSAQVAGLCGR.L	2083.01	-0.525969	-2.51389	3	Partial	6.2552
IPI00020012	APLP1	Amyloid-like protein 1 precursor	R.VIALINDQR.R	1040.6	1.20142	5.78309	1	Full	3.5496
IPI00020012	APLP1	Amyloid-like protein 1 precursor	R.VEQATQAIPMER.W	1371.68	-0.389449	2.35619	1	Full	4.6428
IPI00020012	APLP1	Amyloid-like protein 1 precursor	K.ADRQALNEHFQSILQTLEEQVSGER.Q	2897.43	0.0781383	-0.666015	2	Full	7.4321
IPI00020012	APLP1	Amyloid-like protein 1 precursor	R.DELAPAGTGVSR.E	1171.58	-0.233445	-6.54045	1	Full	3.24
IPI00020012	APLP1	Amyloid-like protein 1 precursor	K.VILAIRR.A	839.57	0.398894	3.97258	2	Full	2.2667
IPI00020012	APLP1	Amyloid-like protein 1 precursor	R.LVETHATR.V	925.498	0.0141545	5.99548	1	Full	2.6459
IPI00020012	APLP1	Amyloid-like protein 1 precursor	R.HQEAQEACSSQGLILHGSGMLLPCGSDRFR.G	3226.51	-0.768292	1.49539	3	Full	4.7902
IPI00020012	APLP1	Amyloid-like protein 1 precursor	R.QINEVMREWAMADNQSKNLPK.A	2501.22	2.18086	-3.60997	2	Full	3.0744
IPI00020012	APLP1	Amyloid-like protein 1 precursor	R.QMYPELQIARVEQATQAIPMER.W	2601.3	0.205589	-1.95447	2	Full	2.4479
IPI00020012	APLP1	Amyloid-like protein 1 precursor	R.GFPFHSSEIQ.R	1147.53	0.137251	2.00768	1	Partial	2.896
IPI00020012	APLP1	Amyloid-like protein 1 precursor	K.MNPLEQYER.K	1178.54	-1.24756	3.78659	1	Full	2.8678
IPI00020012	APLP1	Amyloid-like protein 1 precursor	R.HQEAQEACSSQGLILHGSGMLLPCGSDR.F	2923.34	0.000239452	-2.60096	3	Full	5.6538
IPI00020012	APLP1	Amyloid-like protein 1 precursor	R.TGRWEPDPQR.S	1240.59	0.931892	1.21373	1	Full	3.2198
IPI00020012	APLP1	Amyloid-like protein 1 precursor	R.YLRAEQK.E	906.492	0.793829	-0.303833	2	Full	2.1544
IPI00020012	APLP1	Amyloid-like protein 1 precursor	R.QMYPELQIAR.V	1247.63	-1.28187	1.55691	1	Full	2.2249
IPI00020012	APLP1	Amyloid-like protein 1 precursor	R.AKMDLEER.R	990.48	-1.51593	0.768054	1	Full	2.7411
IPI00020012	APLP1	Amyloid-like protein 1 precursor	R.QINEVMREWAMADNQSK.N	2048.94	0.0127871	0.455142	2	Full	4.494
IPI00020012	APLP1	Amyloid-like protein 1 precursor	R.RAALEGFLAALQADPPQAER.V	2123.11	0.117705	1.85083	2	Full	5.7611
IPI00020012	APLP1	Amyloid-like protein 1 precursor	P.FHSSEIQRDELAPAGTGVSR.E	2156.06	-0.786481	1.71724	2	Partial	5.1206
IPI00020012	APLP1	Amyloid-like protein 1 precursor	R.MRQINEVMR.E	1175.59	0.641635	0.649041	2	Full	3.1243
IPI00020012	APLP1	Amyloid-like protein 1 precursor	K.MDLEERR.M	947.449	-0.874347	-6.60683	2	Full	2.2856
IPI00020012	APLP1	Amyloid-like protein 1 precursor	K.EKMNPLEQYER.K	1435.68	-5.82882	1.37559	2	Full	3.263
IPI00020012	APLP1	Amyloid-like protein 1 precursor	R.FQVHTHLQVIEER.V	1634.85	1.04688	-0.311214	3	Full	4.6663
IPI00020012	APLP1	Amyloid-like protein 1 precursor	F.HSSEIQRDELAPAGTGVSR.E	2008.99	-4.0707	2.46259	2	Partial	4.2277
IPI00020012	APLP1	Amyloid-like protein 1 precursor	R.GFPFHSSEIQRDELAPAGTGVSR.E	2457.2	1.57105	-1.19233	3	Full	3.8029
IPI00020012	APLP1	Amyloid-like protein 1 precursor	R.LVETHATRV.I	1024.57	-0.598399	2.22882	1	Partial	2.6728
IPI00020012	APLP1	Amyloid-like protein 1 precursor	R.VIALINDQRR.A	1196.7	1.09994	4.00245	2	Full	2.5077
IPI00020012	APLP1	Amyloid-like protein 1 precursor	R.EWAMADNQSKNLPK.A	1630.78	0.921524	3.3816	2	Full	4.1944
IPI00020012	APLP1	Amyloid-like protein 1 precursor	K.GSTEQDAASPEKEK.M	1475.67	-1.17363	-0.393033	2	Full	3.6701
IPI00020012	APLP1	Amyloid-like protein 1 precursor	R.EWAMADNQSK.N	1178.5	0.459312	5.99197	2	Full	2.5704
IPI00020012	APLP1	Amyloid-like protein 1 precursor	R.DELAPAGTGVSREA.V	1371.66	1.49301	3.04595	2	Partial	3.6739
IPI00020012	APLP1	Amyloid-like protein 1 precursor	R.DELAPAGTGVSRE.A	1300.63	1.44161	1.62071	2	Partial	3.4536
IPI00020012	APLP1	Amyloid-like protein 1 precursor	A.PAGTGVSR.E	743.393	-1.29151	2.70016	1	Partial	2.0975
IPI00020012	APLP1	Amyloid-like protein 1 precursor	A.AEAPGSAQVAGLCGR.L	1385.67	1.01943	-0.926862	2	Partial	2.8873
IPI00020012	APLP1	Amyloid-like protein 1 precursor	L.VETHATR.V	812.414	0.0156324	-2.87266	2	Partial	2.0454
IPI00020012	APLP1	Amyloid-like protein 1 precursor	M.NPLEQYER.K	1047.5	-0.0562292	-3.75355	2	Partial	2.6744
IPI00020012	APLP1	Amyloid-like protein 1 precursor	E.FVSEALLVPEGCR.F	1418.72	-0.158382	-0.061502	2	Partial	3.8015
IPI00020012	APLP1	Amyloid-like protein 1 precursor	D.PSGTAVGDPSTR.S	1143.55	-0.215819	0.714571	2	Partial	3.2646
IPI00020012	APLP1	Amyloid-like protein 1 precursor	R.AALEGFLAALQAD.P	1288.67	-3.10631	-0.652948	2	Partial	3.6646
IPI00020039	CYLC1	Cylicin-1	K.KTTFNEKGEK.A	1180.61	-1.76655	-0.180781	1	Full	2.7069
IPI00020091	ORM2	Alpha-1-acid glycoprotein 2 precursor	K.TLMFGSYLDDEKNWGLSFYADKPETTK.E	3155.48	0.157757	-2.06481	3	Full	5.1057
IPI00020091	ORM2	Alpha-1-acid glycoprotein 2 precursor	R.SDVMYTDWK.K	1143.49	0.0675126	2.22985	2	Full	3.5972
IPI00020091	ORM2	Alpha-1-acid glycoprotein 2 precursor	R.EHVAHLLFLR.D	1233.7	0.34352	4.26855	2	Full	3.7792
IPI00020091	ORM2	Alpha-1-acid glycoprotein 2 precursor	R.YEGGREHVAHLLFLR.D	1795.95	0.363596	-2.05882	3	Full	4.9291
IPI00020091	ORM2	Alpha-1-acid glycoprotein 2 precursor	R.SDVMYTDWKK.D	1271.59	0.5652	3.18155	1	Full	3.3693
IPI00020091	ORM2	Alpha-1-acid glycoprotein 2 precursor	R.EHVAHLLFLRDTK.T	1577.87	-0.592128	-0.99027	2	Full	5.423
IPI00020091	ORM2	Alpha-1-acid glycoprotein 2 precursor	R.SDVMYTDWKKDK.C	1514.71	-0.699739	0.861048	2	Full	3.9937
IPI00020091	ORM2	Alpha-1-acid glycoprotein 2 precursor	R.SDVMYTDWKKDKCEPLEK.Q	2214.03	-0.758615	2.26869	2	Full	3.4881
IPI00020131	SOS1	Son of sevenless homolog 1	F.FENLNPMGNSMEK.E	1509.66	-2.47566	3.58203	2	Partial	3.5185
IPI00020153	BSN	Protein bassoon	L.EQIQQLQQQLQQQLEEQK.Q	2266.16	3.708	-4.99574	3	Partial	3.5693
IPI00020153	BSN	Protein bassoon	E.LLPEGGSAEATDGSGTLQGGLR.R	2085.03	5.64312	6.26781	2	Partial	3.3052
IPI00020368	ADARB1	Isoform 1 of Double-stranded RNA-specific editase 1	N.LHLDQTPSR.Q	1065.56	-0.132607	3.51271	2	Partial	2.5686
IPI00020501	MYH11	Myosin-11	P.YKHLPIYSEKIVDMYK.G	2026.06	-0.0549836	-0.601989	3	Partial	3.6273
IPI00020501	MYH11	Myosin-11	K.KEEKSRQELEK.L	1402.74	-2.09283	5.71389	2	Full	2.5951
IPI00020504	CLCN2	Isoform 1 of Chloride channel protein 2	K.THTIFSLLGVDHAYVTSI.G	1973.03	-1.81701	3.10126	2	Partial	2.0707
IPI00020546	ASH1L	Probable histone-lysine N-methyltransferase ASH1L	N.GVPSRSPR.L	854.472	-6.03121	4.8254	1	Partial	2.5399
IPI00020557	LRP1	Prolow-density lipoprotein receptor-related protein 1 precursor	K.TLISGMIDEPHAIVVDPLR.G	2075.11	1.58864	-0.966832	2	Full	3.6816
IPI00020557	LRP1	Prolow-density lipoprotein receptor-related protein 1 precursor	P.LDLVSR.M	701.407	-3.04844	-0.779214	1	Partial	2.2443
IPI00020557	LRP1	Prolow-density lipoprotein receptor-related protein 1 precursor	K.AVTDEEPFLIFANR.Y	1620.81	-0.136536	-2.37164	2	Full	4.656
IPI00020557	LRP1	Prolow-density lipoprotein receptor-related protein 1 precursor	R.TTLLAGDIEHPR.A	1321.7	0.717864	-0.481653	2	Full	3.2694
IPI00020557	LRP1	Prolow-density lipoprotein receptor-related protein 1 precursor	K.SIHLSDER.N	955.472	-4.28814	1.37123	2	Full	2.2695
IPI00020557	LRP1	Prolow-density lipoprotein receptor-related protein 1 precursor	R.IFFSDIHFGNIQQINDDGSR.R	2322.1	-0.407691	-1.21481	3	Full	3.7178
IPI00020599	CALR	Calreticulin precursor	K.NVLINKDIR.C	1083.64	-0.0801004	-0.0428361	2	Full	2.1249
IPI00020719	VISA	Isoform 1 of Mitochondrial antiviral-signaling protein	R.NEETPAAPTPAGATGGSSAWL.D	1983.92	-3.56804	2.06614	2	Partial	2.9033
IPI00020896	XK	Membrane transport protein XK	R.QMPKNGLSEEIEK.E	1501.74	2.37657	0.919131	2	Full	3.0135
IPI00020900	ZNF41	Isoform 1 of Zinc finger protein 41	K.THTGEKPYMCAECGKAFTDQSNLIK.H	2771.27	-3.96475	2.53461	2	Full	2.6573
IPI00020918	AFF3	AF4/FMR2 family, member 3 isoform 1	K.YSKALIDYFKNSS.K	1534.77	4.53176	-0.160855	2	Partial	2.6509
IPI00020944	FDFT1	Squalene synthetase	D.FPTISLEFR.N	1108.59	-3.16374	-3.50774	2	Partial	2.806
IPI00020984	CANX	Calnexin precursor	R.KIPNPDFFEDLEPFR.M	1862.92	-1.04411	2.19238	2	Full	3.7236
IPI00020986	LUM	Lumican precursor	R.NNQIDHIDEK.A	1224.57	-0.0576527	-2.32113	2	Full	3.5568
IPI00020986	LUM	Lumican precursor	K.SLEDLQLTHNKITK.L	1638.89	0.489659	2.13102	2	Full	4.4722
IPI00020986	LUM	Lumican precursor	R.LKEDAVSAAFK.G	1177.63	-1.68626	2.70041	2	Full	3.1418
IPI00020986	LUM	Lumican precursor	R.LPSGLPVSLLTLYLDNNK.I	1956.09	-0.422884	-1.49713	2	Full	5.5541
IPI00020986	LUM	Lumican precursor	K.RFNALQYLR.L	1179.65	0.0956215	3.55928	2	Full	3.5868
IPI00020986	LUM	Lumican precursor	K.SLEDLQLTHNK.I	1296.67	0.998329	1.08311	1	Full	3.726
IPI00020986	LUM	Lumican precursor	K.SLEYLDLSFNQIAR.L	1667.85	-0.53446	-3.0702	2	Full	5.8792
IPI00020986	LUM	Lumican precursor	R.FNALQYLR.L	1023.55	-0.012017	0.0134497	1	Full	3.1017
IPI00020986	LUM	Lumican precursor	K.ILGPLSYSK.I	976.559	-3.84083	5.39932	1	Full	2.1988
IPI00020986	LUM	Lumican precursor	A.LQYLRLSHNELADSGIPGNSFNVSSLVELDLSYNK.L	3891.96	2.46916	-4.48155	3	Partial	3.7911
IPI00020986	LUM	Lumican precursor	R.LPSGLPVSLLTLYLDNNKISNIPDEYFK.R	3162.69	-0.1758	-2.52408	3	Full	4.0416
IPI00020986	LUM	Lumican precursor	R.ISETSLPPDMYECLR.V	1752.81	0.0808988	0.141129	2	Full	3.1206
IPI00020987	PRELP	Prolargin precursor	R.ISSVPAINNR.L	1069.59	-0.123319	6.95795	2	Full	2.9446
IPI00020987	PRELP	Prolargin precursor	K.LENLLLLDLQHNR.L	1589.89	-0.7259	-1.67737	3	Full	4.1652
IPI00020987	PRELP	Prolargin precursor	K.NQLEEVPSALPR.N	1351.71	-4.54573	2.63049	2	Full	3.8544
IPI00020987	PRELP	Prolargin precursor	R.WINLDNNR.I	1043.51	-2.02709	-5.30067	2	Full	2.6154
IPI00020987	PRELP	Prolargin precursor	R.LNYNKLTDR.G	1135.6	1.35849	-5.09186	2	Full	2.5133
IPI00020990	OMD	Osteomodulin precursor	K.EINLSHNK.I	953.493	-0.973264	1.99703	1	Full	2.8686
IPI00020990	OMD	Osteomodulin precursor	R.LLLGYNEISK.L	1148.64	0.345015	-0.445779	2	Full	2.9312
IPI00020990	OMD	Osteomodulin precursor	K.LPNLLQLHLEHNNLEEFPFPLPK.S	2751.47	-2.67493	0.651429	3	Full	7.5686
IPI00020990	OMD	Osteomodulin precursor	R.STNGQTIQLK.T	1088.58	4.49493	1.34311	2	Full	2.0856
IPI00020990	OMD	Osteomodulin precursor	K.LMQLNLCSNR.L	1190.59	-3.86002	2.12793	2	Full	2.568
IPI00020990	OMD	Osteomodulin precursor	K.YFDKLPK.L	909.496	3.17989	2.22613	2	Full	2.5529
IPI00020996	IGFALS	Insulin-like growth factor-binding protein complex acid labile chain precursor	R.SFEGLGQLEVLTLDHNQLQEVK.A	2496.29	3.46711	0.0505517	2	Full	4.9795
IPI00020996	IGFALS	Insulin-like growth factor-binding protein complex acid labile chain precursor	R.LAELPADALGPLQR.A	1462.81	1.38787	0.0621052	2	Full	2.734
IPI00020996	IGFALS	Insulin-like growth factor-binding protein complex acid labile chain precursor	K.ALRDFALQNPSAVPR.F	1653.9	3.6015	0.41311	2	Full	3.9056
IPI00020996	IGFALS	Insulin-like growth factor-binding protein complex acid labile chain precursor	R.TFKDLHFLEELQLGHNR.I	2096.08	2.18789	-0.938341	3	Full	5.7495
IPI00021033	COL3A1	Isoform 1 of Collagen alpha-1(III) chain precursor	G.AAAIAGIGGEKAGGFAPYYGDEPMDFK.I	2702.27	-0.285723	1.76786	3	Partial	3.3624
IPI00021033	COL3A1	Isoform 1 of Collagen alpha-1(III) chain precursor	K.FCHPELK.S	872.421	1.99835	-3.96419	2	Full	2.2374
IPI00021124	NKIRAS2	Isoform 1 of NF-kappa-B inhibitor-interacting Ras-like protein 2	A.QHWAKSEKVK.L	1239.67	-3.03145	-3.67407	2	Partial	3.2419
IPI00021143	BHLHB2	Class B basic helix-loop-helix protein 2	L.LQGGTSRKPSDPAPK.V	1537.82	5.42469	1.97578	2	Partial	2.9323
IPI00021187	RUVBL1	Isoform 1 of RuvB-like 1	A.RPQGGQDILSMMGQLMKPKK.T	2242.17	2.76874	-1.43748	2	Partial	3.3903
IPI00021187	RUVBL1	Isoform 1 of RuvB-like 1	A.NARPQGGQDILSMMGQLMKPKK.T	2427.25	5.18623	0.0630243	2	Partial	3.0606
IPI00021248	PLK1	Serine/threonine-protein kinase PLK1	K.KNEYSIPK.H	977.518	-5.26241	0.0491425	2	Full	2.4685
IPI00021250	DAPK1	Death-associated protein kinase 1	K.LNGPNQLMSLQQFVYDV.Q	1964.97	2.14558	-2.37588	2	Partial	2.3707
IPI00021263	YWHAZ	14-3-3 protein zeta/delta	R.YLAEVAAGDDKK.G	1278.65	-0.44555	5.93012	2	Full	3.17
IPI00021263	YWHAZ	14-3-3 protein zeta/delta	R.VVSSIEQK.T	888.492	-0.282389	1.63219	2	Full	2.406
IPI00021263	YWHAZ	14-3-3 protein zeta/delta	K.MKGDYYR.Y	931.422	1.64093	3.5607	2	Full	2.24
IPI00021304	KRT2	Keratin, type II cytoskeletal 2 epidermal	R.HGGGGGGFGGGGFGSR.S	1319.58	-1.97048	2.46977	2	Full	3.6528
IPI00021304	KRT2	Keratin, type II cytoskeletal 2 epidermal	K.GGSISGGGYGSGGGK.H	1196.54	0.16297	1.98847	2	Full	4.2582
IPI00021304	KRT2	Keratin, type II cytoskeletal 2 epidermal	K.DVDNAYMIK.V	1067.5	4.41613	-2.41456	2	Full	2.6879
IPI00021304	KRT2	Keratin, type II cytoskeletal 2 epidermal	R.LLRDYQELMNVK.L	1520.8	-5.09198	-0.424529	2	Full	3.7317
IPI00021353	SAG	S-arrestin	V.DPDLVK.G	685.365	-1.89184	-5.07825	1	Partial	1.9699
IPI00021399	FGFBP1	Fibroblast growth factor-binding protein 1 precursor	K.GKETTPSSLAVTQ.T	1317.68	0.453905	7.28633	2	Partial	3.1288
IPI00021449	ITPKB	Isoform 1 of Inositol-trisphosphate 3-kinase B	R.GDRQQVVAAGTLSPPGPEEAKRK.L	2390.27	1.37311	4.61613	2	Full	3.4266
IPI00021449	ITPKB	Isoform 1 of Inositol-trisphosphate 3-kinase B	I.MNSANEMKSGGGPGPSGSETPPPPRR.A	2594.2	-4.80534	-0.602352	2	Partial	2.9983
IPI00021518	DDB2	Isoform 1 of DNA damage-binding protein 2	R.SPLELEPEAKKLCAKGSGPSRRCDSDCLW.V	3174.53	2.04642	-3.60633	3	Partial	3.5591
IPI00021534	EDG6	Sphingosine 1-phosphate receptor Edg-6	R.FATMVRPVAESG.A	1263.63	-2.33479	-7.36199	2	Partial	2.9511
IPI00021552	B3GALNT1	UDP-GalNAc:beta-1,3-N-acetylgalactosaminyltransferase 1	R.VIAAHGFSSK.E	1015.55	-0.559699	1.12378	1	Full	2.7056
IPI00021552	B3GALNT1	UDP-GalNAc:beta-1,3-N-acetylgalactosaminyltransferase 1	Y.LSLPHYNVIER.V	1339.72	0.85734	-2.8829	2	Partial	3.2221
IPI00021569	MBTPS1	Membrane-bound transcription factor site-1 protease precursor	G.HGKLDLLR.A	950.566	1.61115	-2.9515	2	Partial	2.3649
IPI00021727	C4BPA	C4b-binding protein alpha chain precursor	R.KPDVSHGEMVSGFGPIYNYK.D	2224.06	-0.843951	-0.694225	2	Full	5.2965
IPI00021727	C4BPA	C4b-binding protein alpha chain precursor	R.KPELVNGR.L	911.519	-0.388253	1.60656	2	Full	2.0956
IPI00021727	C4BPA	C4b-binding protein alpha chain precursor	R.GVGWSHPLPQCEIVK.C	1648.84	1.11048	0.035756	2	Full	2.9748
IPI00021727	C4BPA	C4b-binding protein alpha chain precursor	R.GSSVIHCDADSK.W	1217.53	1.35774	2.25169	2	Full	3.0917
IPI00021794	CTSA	Lysosomal protective protein precursor	K.YGDSGEQIAGFVK.E	1369.65	1.18191	-4.17948	2	Full	4.0707
IPI00021817	PROC	Vitamin K-dependent protein C precursor	R.RGDSPWQVVLLDSK.K	1598.84	-0.916351	2.54754	2	Full	3.5842
IPI00021817	PROC	Vitamin K-dependent protein C precursor	R.RGDSPWQVVLLDSKK.K	1726.94	1.10398	-4.97219	2	Full	2.6814
IPI00021840	RPS6	40S ribosomal protein S6	N.KEEAAEYAKLLAKR.M	1618.9	-2.68286	-6.16238	2	Partial	2.3875
IPI00021841	APOA1	Apolipoprotein A-I precursor	K.DSGRDYVSQFEGSALGK.Q	1814.84	-0.309999	-0.805578	1	Full	5.7726
IPI00021841	APOA1	Apolipoprotein A-I precursor	K.LLDNWDSVTSTFSK.L	1611.78	0.384234	-0.901876	1	Full	4.7403
IPI00021841	APOA1	Apolipoprotein A-I precursor	R.LEALKENGGAR.L	1156.62	0.535958	1.60051	2	Full	3.5082
IPI00021841	APOA1	Apolipoprotein A-I precursor	K.VSFLSALEEYTK.K	1385.71	-0.471961	2.33435	2	Full	4.9883
IPI00021841	APOA1	Apolipoprotein A-I precursor	R.EQLGPVTQEFWDNLEKETEGLRQEMSK.D	3220.53	-1.59529	-0.426399	3	Full	4.468
IPI00021841	APOA1	Apolipoprotein A-I precursor	K.LREQLGPVTQEFWDNLEKETEGLR.Q	2886.45	2.12326	-0.999298	2	Full	6.6647
IPI00021841	APOA1	Apolipoprotein A-I precursor	K.VSFLSALEEYTKK.L	1513.8	-0.819393	-0.01758	1	Full	4.437
IPI00021841	APOA1	Apolipoprotein A-I precursor	K.ETEGLRQEMSK.D	1306.62	-0.85174	-5.08055	2	Full	3.2372
IPI00021841	APOA1	Apolipoprotein A-I precursor	F.KVSFLSALEEYTK.K	1513.8	-0.969347	-0.925242	2	Partial	4.8684
IPI00021841	APOA1	Apolipoprotein A-I precursor	K.ATEHLSTLSEK.A	1214.61	-2.32757	1.79883	1	Full	3.6761
IPI00021841	APOA1	Apolipoprotein A-I precursor	K.LHELQEK.L	895.476	0.25238	2.00075	2	Full	2.7167
IPI00021841	APOA1	Apolipoprotein A-I precursor	K.AKPALEDLR.Q	1011.57	-1.63716	3.88774	1	Full	2.654
IPI00021841	APOA1	Apolipoprotein A-I precursor	R.THLAPYSDELR.Q	1300.64	-0.542655	3.59094	2	Full	3.5977
IPI00021841	APOA1	Apolipoprotein A-I precursor	R.QKVEPLRAELQEGAR.Q	1722.94	-0.25886	1.48536	1	Full	2.5788
IPI00021841	APOA1	Apolipoprotein A-I precursor	R.AHVDALR.T	780.424	-2.14832	3.77786	1	Full	2.1759
IPI00021841	APOA1	Apolipoprotein A-I precursor	K.LREQLGPVTQEFWDNLEKETEGLRQEMSK.D	3489.72	-0.143479	-2.39621	3	Full	6.5479
IPI00021841	APOA1	Apolipoprotein A-I precursor	K.KWQEEMELYR.Q	1410.66	0.750358	0.962935	2	Full	3.5427
IPI00021841	APOA1	Apolipoprotein A-I precursor	K.LREQLGPVTQEFWDNLEK.E	2201.11	0.183498	-1.79081	2	Full	6.8141
IPI00021841	APOA1	Apolipoprotein A-I precursor	R.VKDLATVYVDVLK.D	1461.84	-0.177105	0.660215	1	Full	4.8576
IPI00021841	APOA1	Apolipoprotein A-I precursor	K.VEPLRAELQEGAR.Q	1466.78	-0.806322	-0.587312	2	Full	3.4451
IPI00021841	APOA1	Apolipoprotein A-I precursor	K.VQPYLDDFQKK.W	1379.71	0.130462	0.613588	2	Full	2.9083
IPI00021841	APOA1	Apolipoprotein A-I precursor	E.PLRAELQEGAR.Q	1238.67	0.0286597	0.724822	2	Partial	3.7401
IPI00021841	APOA1	Apolipoprotein A-I precursor	R.EQLGPVTQEFWDNLEKETEGLR.Q	2617.27	4.419	-0.414975	3	Full	3.2418
IPI00021841	APOA1	Apolipoprotein A-I precursor	R.QGLLPVLESFK.V	1229.7	-1.25315	-1.40714	1	Full	3.2295
IPI00021841	APOA1	Apolipoprotein A-I precursor	K.VQPYLDDFQK.K	1251.61	-0.701974	1.49325	1	Full	2.7719
IPI00021841	APOA1	Apolipoprotein A-I precursor	R.DYVSQFEGSALGK.Q	1399.66	-0.434033	-4.00619	1	Full	4.9898
IPI00021841	APOA1	Apolipoprotein A-I precursor	K.DLATVYVDVLK.D	1234.68	-0.557877	-0.489601	2	Full	3.9078
IPI00021841	APOA1	Apolipoprotein A-I precursor	Q.PYLDDFQK.K	1024.49	-0.136654	2.10545	1	Partial	2.9007
IPI00021841	APOA1	Apolipoprotein A-I precursor	R.EQLGPVTQEFWDNLEK.E	1931.93	0.486509	-0.87465	2	Full	4.3973
IPI00021841	APOA1	Apolipoprotein A-I precursor	K.WQEEMELYR.Q	1282.57	-1.17187	-0.631412	1	Full	3.7916
IPI00021841	APOA1	Apolipoprotein A-I precursor	Q.DEPPQSPWDR.V	1225.54	-1.53198	-3.37345	1	Partial	1.9597
IPI00021841	APOA1	Apolipoprotein A-I precursor	E.PPQSPWDR.V	981.467	-1.07115	1.30987	2	Partial	2.6558
IPI00021841	APOA1	Apolipoprotein A-I precursor	K.LSPLGEEMR.D	1030.51	1.17505	4.05324	1	Full	2.6375
IPI00021841	APOA1	Apolipoprotein A-I precursor	S.PLGEEMR.D	830.396	1.24447	2.19198	1	Partial	2.5592
IPI00021841	APOA1	Apolipoprotein A-I precursor	R.AELQEGAR.Q	872.435	-0.656897	0.246493	2	Full	2.4987
IPI00021841	APOA1	Apolipoprotein A-I precursor	R.QEMSKDLEEVK.A	1334.64	-4.84483	-1.09046	2	Full	3.0546
IPI00021841	APOA1	Apolipoprotein A-I precursor	K.AKVQPYLDDFQK.K	1450.75	0.297709	-0.517053	2	Full	3.1235
IPI00021841	APOA1	Apolipoprotein A-I precursor	K.PALEDLR.Q	812.439	-1.56775	2.91912	2	Partial	2.0858
IPI00021841	APOA1	Apolipoprotein A-I precursor	R.LAEYHAK.A	830.429	0.235902	8.31092	2	Full	2.4488
IPI00021841	APOA1	Apolipoprotein A-I precursor	K.AKVQPYLDDFQKK.W	1578.84	1.34307	4.23229	2	Full	4.0861
IPI00021841	APOA1	Apolipoprotein A-I precursor	R.QKLHELQEK.L	1151.63	-0.441895	-5.11068	1	Full	2.1968
IPI00021841	APOA1	Apolipoprotein A-I precursor	V.SQFEGSALGK.Q	1022.5	-0.125965	-3.58935	1	Partial	2.7069
IPI00021841	APOA1	Apolipoprotein A-I precursor	A.RHFWQQDEPPQSPWDR.V	2107.96	4.32461	-3.77012	2	Partial	4.8396
IPI00021841	APOA1	Apolipoprotein A-I precursor	K.ETEGLRQEMSKDLEEVKAK.V	2219.11	-1.09138	1.10575	2	Full	5.6406
IPI00021841	APOA1	Apolipoprotein A-I precursor	T.HLAPYSDELR.Q	1199.59	-0.284513	-1.99407	1	Partial	3.3449
IPI00021841	APOA1	Apolipoprotein A-I precursor	A.KPALEDLR.Q	940.534	1.43025	2.77186	2	Partial	2.3611
IPI00021841	APOA1	Apolipoprotein A-I precursor	L.APYSDELR.Q	949.45	-1.36542	3.1399	1	Partial	2.5877
IPI00021841	APOA1	Apolipoprotein A-I precursor	E.HLSTLSEK.A	913.487	-3.16107	1.06086	2	Partial	2.8081
IPI00021841	APOA1	Apolipoprotein A-I precursor	K.LREQLGPVTQEFWDNLEKETEGLRQEMSKDLEEVKAK.V	4402.21	-0.101472	-1.27004	3	Full	4.5425
IPI00021841	APOA1	Apolipoprotein A-I precursor	R.VKDLATVYVDVLKDSGR.D	1877.03	-1.4768	0.541173	2	Full	6.206
IPI00021841	APOA1	Apolipoprotein A-I precursor	R.VKDLATVYVDVLKDSGRDYVSQFEGSALGK.Q	3258.68	-0.408202	-0.877466	3	Full	6.6783
IPI00021841	APOA1	Apolipoprotein A-I precursor	A.PYSDELR.Q	878.413	-1.19796	1.42686	2	Partial	2.4296
IPI00021841	APOA1	Apolipoprotein A-I precursor	Q.PYLDDFQKK.W	1152.58	1.1397	0.306293	1	Partial	3.4106
IPI00021841	APOA1	Apolipoprotein A-I precursor	L.LPVLESFK.V	931.538	-1.45652	-1.73369	2	Partial	2.4306
IPI00021841	APOA1	Apolipoprotein A-I precursor	Q.KLHELQEK.L	1023.57	0.114208	3.85193	2	Partial	2.962
IPI00021841	APOA1	Apolipoprotein A-I precursor	K.ETEGLRQEMSKDLEEVK.A	2019.98	0.393371	-1.49997	3	Full	4.3489
IPI00021841	APOA1	Apolipoprotein A-I precursor	R.THLAPYSDELRQR.L	1584.8	0.664058	-0.472264	2	Full	3.8699
IPI00021841	APOA1	Apolipoprotein A-I precursor	R.EQLGPVTQEFWDNLEKETEGLRQEMSKDLEEVK.A	3933.89	-0.311701	-3.27511	3	Full	3.9096
IPI00021841	APOA1	Apolipoprotein A-I precursor	D.SGRDYVSQFEGSALGK.Q	1699.82	-0.364392	-0.0763872	2	Partial	4.4955
IPI00021841	APOA1	Apolipoprotein A-I precursor	V.SFLSALEEYTKK.L	1414.73	1.568	0.105136	2	Partial	3.408
IPI00021841	APOA1	Apolipoprotein A-I precursor	L.DNWDSVTSTFSK.L	1385.61	1.76991	1.50868	1	Partial	2.9733
IPI00021841	APOA1	Apolipoprotein A-I precursor	L.SPLGEEMR.D	917.428	1.35422	2.36061	1	Partial	2.3108
IPI00021841	APOA1	Apolipoprotein A-I precursor	K.DLATVYVDVLKDSGRDYVSQFEGSALGK.Q	3031.51	0.360876	-0.366648	2	Full	5.2122
IPI00021841	APOA1	Apolipoprotein A-I precursor	A.TEHLSTLSEK.A	1143.58	-2.34877	6.17298	2	Partial	2.7872
IPI00021841	APOA1	Apolipoprotein A-I precursor	R.QEMSKDLEEVKAK.V	1533.77	-0.834349	3.13672	2	Full	3.9903
IPI00021841	APOA1	Apolipoprotein A-I precursor	K.DLEEVKAK.V	930.502	0.77657	-3.64543	1	Full	2.6727
IPI00021841	APOA1	Apolipoprotein A-I precursor	K.DLATVYVDVLKDSGR.D	1649.86	1.64571	-1.75878	2	Full	4.3115
IPI00021841	APOA1	Apolipoprotein A-I precursor	L.LDNWDSVTSTFSK.L	1498.69	3.12425	0.116535	1	Partial	4.0053
IPI00021841	APOA1	Apolipoprotein A-I precursor	Q.DEPPQSPWDRVK.D	1452.7	-0.370827	4.3967	2	Partial	2.6986
IPI00021841	APOA1	Apolipoprotein A-I precursor	T.VYVDVLKDSGR.D	1249.67	1.06828	-1.60767	2	Partial	2.7272
IPI00021841	APOA1	Apolipoprotein A-I precursor	M.SKDLEEVK.A	946.497	1.17708	7.60095	2	Partial	2.5197
IPI00021841	APOA1	Apolipoprotein A-I precursor	L.EALKENGGAR.L	1043.54	0.69667	1.71325	1	Partial	2.2476
IPI00021841	APOA1	Apolipoprotein A-I precursor	V.EPLRAELQEGAR.Q	1367.72	0.45916	-5.36151	2	Partial	3.0174
IPI00021841	APOA1	Apolipoprotein A-I precursor	T.EHLSTLSEK.A	1042.53	-1.24745	-1.21926	2	Partial	2.9124
IPI00021841	APOA1	Apolipoprotein A-I precursor	L.SPLGEEMRDR.A	1188.56	0.684697	-1.83578	2	Partial	2.5984
IPI00021841	APOA1	Apolipoprotein A-I precursor	K.LSPLGEEMRDR.A	1301.64	-0.120002	-0.477435	2	Full	2.8535
IPI00021841	APOA1	Apolipoprotein A-I precursor	R.AHVDALRTHLAPYSDELRQR.L	2347.21	-3.07582	3.00903	3	Full	5.71
IPI00021841	APOA1	Apolipoprotein A-I precursor	R.AHVDALRTHLAPYSDELR.Q	2063.05	-0.227721	-2.38178	2	Full	4.693
IPI00021841	APOA1	Apolipoprotein A-I precursor	R.LAARLEALKENGGAR.L	1567.88	-0.210603	-2.63188	2	Full	4.1571
IPI00021841	APOA1	Apolipoprotein A-I precursor	K.AKPALEDLRQGLLPVLESFK.V	2223.26	-0.578789	0.842646	2	Full	5.0298
IPI00021841	APOA1	Apolipoprotein A-I precursor	V.YVDVLKDSGRDYVSQFEGSALGK.Q	2532.25	-3.87857	-3.11542	2	Partial	4.5095
IPI00021841	APOA1	Apolipoprotein A-I precursor	R.ARAHVDALR.T	1007.56	0.530687	-8.04619	2	Full	3.089
IPI00021841	APOA1	Apolipoprotein A-I precursor	K.LHELQEKLSPLGEEMRDR.A	2179.11	-0.0240925	-1.18091	3	Full	3.7115
IPI00021841	APOA1	Apolipoprotein A-I precursor	S.PLGEEMRDR.A	1101.52	0.38129	1.57329	2	Partial	2.8026
IPI00021841	APOA1	Apolipoprotein A-I precursor	Q.DEPPQSPWDRVKDLATVYVDVLK.D	2669.37	-3.59602	0.311781	2	Partial	3.7046
IPI00021841	APOA1	Apolipoprotein A-I precursor	R.QKLHELQEKLSPLGEEMRDR.A	2435.26	0.240303	-4.5369	2	Full	3.0443
IPI00021841	APOA1	Apolipoprotein A-I precursor	K.ATEHLSTLSEKAKPALEDLR.Q	2208.17	-0.949562	-0.772092	2	Full	5.6092
IPI00021841	APOA1	Apolipoprotein A-I precursor	R.EQLGPVTQEFWDNLEKETEGLRQEMSKDLEEVKAK.V	4133.03	0.217831	0.206627	3	Full	4.6907
IPI00021841	APOA1	Apolipoprotein A-I precursor	R.LAARLEALK.E	983.613	-1.40767	-0.654783	2	Full	2.6483
IPI00021841	APOA1	Apolipoprotein A-I precursor	K.PALEDLRQGLLPVLESFK.V	2024.13	0.065559	2.87718	2	Partial	4.6379
IPI00021841	APOA1	Apolipoprotein A-I precursor	R.QKLHELQEKLSPLGEEMR.D	2164.13	0.84713	-3.45434	3	Full	4.2957
IPI00021841	APOA1	Apolipoprotein A-I precursor	K.LHELQEKLSPLGEEMR.D	1907.98	0.174321	1.24638	2	Full	5.7444
IPI00021841	APOA1	Apolipoprotein A-I precursor	A.PYSDELRQR.L	1162.57	0.363762	0.213081	2	Partial	2.6161
IPI00021841	APOA1	Apolipoprotein A-I precursor	K.VQPYLDDFQKKWQEE.M	1951.93	0.627071	3.8978	2	Partial	3.3484
IPI00021842	APOE	Apolipoprotein E precursor	R.AKLEEQAQQIR.L	1312.71	-1.68324	1.57522	2	Full	4.5453
IPI00021842	APOE	Apolipoprotein E precursor	R.AATVGSLAGQPLQER.A	1496.79	-1.16255	0.045786	2	Full	5.1569
IPI00021842	APOE	Apolipoprotein E precursor	R.GEVQAMLGQSTEELR.V	1646.79	-0.866533	-1.47975	1	Full	5.2558
IPI00021842	APOE	Apolipoprotein E precursor	K.SELEEQLTPVAEETR.A	1729.84	-1.39325	-0.388448	2	Full	5.7329
IPI00021842	APOE	Apolipoprotein E precursor	R.QWAGLVEK.V	929.497	-0.33857	1.77108	2	Full	1.9425
IPI00021842	APOE	Apolipoprotein E precursor	K.SWFEPLVEDMQR.Q	1535.71	-0.0976097	-1.01643	2	Full	4.8703
IPI00021842	APOE	Apolipoprotein E precursor	R.ALMDETMK.E	937.425	0.948876	6.21	1	Full	2.5356
IPI00021842	APOE	Apolipoprotein E precursor	K.VQAAVGTSAAPVPSDNH.-	1619.79	-0.328252	-3.18815	2	Full	5.9239
IPI00021842	APOE	Apolipoprotein E precursor	R.LGPLVEQGR.V	967.545	-0.16175	2.54401	1	Full	3.3405
IPI00021842	APOE	Apolipoprotein E precursor	A.KVEQAVETEPEPELR.Q	1752.89	-0.951572	0.201823	1	Partial	5.4052
IPI00021842	APOE	Apolipoprotein E precursor	K.LEEQAQQIR.L	1113.58	0.198459	5.7327	1	Full	3.7347
IPI00021842	APOE	Apolipoprotein E precursor	R.WVQTLSEQVQEELLSSQVTQELR.A	2729.39	0.622667	-1.05676	3	Full	6.4057
IPI00021842	APOE	Apolipoprotein E precursor	R.LSKELQAAQAR.L	1213.68	0.664592	0.579621	1	Full	4.5392
IPI00021842	APOE	Apolipoprotein E precursor	R.LAVYQAGAR.E	947.519	0.876605	0.719383	1	Full	3.1807
IPI00021842	APOE	Apolipoprotein E precursor	K.AYKSELEEQLTPVAEETR.A	2092.03	0.395118	0.0976023	3	Full	6.7653
IPI00021842	APOE	Apolipoprotein E precursor	R.GEVQAMLGQSTEELRVR.L	1901.96	-0.441964	-1.35125	2	Full	3.9793
IPI00021842	APOE	Apolipoprotein E precursor	R.LKSWFEPLVEDMQR.Q	1776.89	-0.0795774	1.73649	2	Full	5.4732
IPI00021842	APOE	Apolipoprotein E precursor	R.TRDRLDEVKEQVAEVR.A	1942.02	-0.512919	-4.18665	2	Full	4.2759
IPI00021842	APOE	Apolipoprotein E precursor	K.EQVAEVR.A	829.429	-1.82704	3.47417	1	Full	2.1737
IPI00021842	APOE	Apolipoprotein E precursor	R.DRLDEVKEQVAEVR.A	1684.87	0.477365	-1.87236	2	Full	4.8427
IPI00021842	APOE	Apolipoprotein E precursor	R.FWDYLR.W	898.434	-0.43075	2.01527	1	Full	2.2263
IPI00021842	APOE	Apolipoprotein E precursor	R.MEEMGSR.T	838.331	-0.474395	7.03483	1	Full	2.3383
IPI00021842	APOE	Apolipoprotein E precursor	E.PLVEDMQR.Q	986.485	0.828395	-3.58743	1	Partial	2.9301
IPI00021842	APOE	Apolipoprotein E precursor	R.WELALGR.F	843.46	-0.633818	2.2092	1	Full	2.4255
IPI00021842	APOE	Apolipoprotein E precursor	R.LQAEAFQAR.L	1032.54	0.890527	2.69612	1	Full	3.025
IPI00021842	APOE	Apolipoprotein E precursor	A.KLEEQAQQIR.L	1241.67	-0.878251	9.07897	2	Partial	3.6058
IPI00021842	APOE	Apolipoprotein E precursor	K.RLAVYQAGAR.E	1103.62	-0.942897	1.93403	2	Full	4.1497
IPI00021842	APOE	Apolipoprotein E precursor	R.LDEVKEQVAEVR.A	1413.75	-0.39512	-3.35445	2	Full	4.2524
IPI00021842	APOE	Apolipoprotein E precursor	A.TVGSLAGQPLQER.A	1354.72	2.27656	-6.42242	2	Partial	4.0027
IPI00021842	APOE	Apolipoprotein E precursor	Q.AAVGTSAAPVPSDNH.-	1392.66	-0.285855	1.56582	2	Non	4.262
IPI00021842	APOE	Apolipoprotein E precursor	S.WFEPLVEDMQR.Q	1448.68	-2.62088	1.31518	1	Partial	2.7426
IPI00021842	APOE	Apolipoprotein E precursor	A.KVEQAVETEPEPELRQQTEWQSGQR.W	2981.45	-1.56045	-0.289638	3	Partial	3.8105
IPI00021842	APOE	Apolipoprotein E precursor	R.LLRDADDLQK.R	1185.64	0.406196	-2.02279	1	Full	2.6932
IPI00021842	APOE	Apolipoprotein E precursor	F.EPLVEDMQR.Q	1115.53	-1.10073	2.24433	2	Partial	2.2579
IPI00021842	APOE	Apolipoprotein E precursor	R.LLRDADDLQKR.L	1341.74	1.09612	-1.17562	2	Full	3.9594
IPI00021842	APOE	Apolipoprotein E precursor	R.ALMDETMKELKAYKSELEEQLTPVAEETR.A	3381.67	-1.42947	-2.39136	3	Full	4.7266
IPI00021842	APOE	Apolipoprotein E precursor	E.VKEQVAEVR.A	1056.59	-0.677461	-5.3521	1	Partial	3.1048
IPI00021842	APOE	Apolipoprotein E precursor	K.AYKSELEEQLTPVAEETRAR.L	2319.17	-0.026475	0.773091	3	Full	3.7651
IPI00021842	APOE	Apolipoprotein E precursor	R.LGADMEDVCGR.L	1164.49	-0.476432	0.767098	2	Full	4.1451
IPI00021842	APOE	Apolipoprotein E precursor	R.ALMDETMKELK.A	1307.65	-0.159753	-0.17022	2	Full	3.3076
IPI00021842	APOE	Apolipoprotein E precursor	R.ARMEEMGSR.T	1065.47	0.480539	3.13724	2	Full	3.5495
IPI00021842	APOE	Apolipoprotein E precursor	R.AQAWGERLR.A	1085.57	-0.292564	3.41584	2	Full	2.7301
IPI00021842	APOE	Apolipoprotein E precursor	R.GLSAIRER.L	900.514	-1.23496	1.26347	2	Full	2.3237
IPI00021842	APOE	Apolipoprotein E precursor	R.LAVYQAGAREGAER.G	1489.76	0.437989	-6.67855	2	Full	2.6295
IPI00021842	APOE	Apolipoprotein E precursor	R.AQAWGER.L	816.388	-1.12336	7.1801	1	Full	2.0315
IPI00021842	APOE	Apolipoprotein E precursor	R.LVQYRGEVQAMLGQSTEELRVR.L	2561.34	0.044508	-0.911269	3	Full	6.1176
IPI00021842	APOE	Apolipoprotein E precursor	R.ALMDETMKELKAYKSELEEQLTPVAEETRAR.L	3608.81	-0.233595	0.160632	3	Full	5.5843
IPI00021842	APOE	Apolipoprotein E precursor	R.QWAGLVEKVQAAVGTSAAPVPSDNH.-	2531.28	0.302101	0.1734	2	Full	3.2965
IPI00021842	APOE	Apolipoprotein E precursor	R.LGPLVEQGRVR.A	1222.71	-0.114499	0.262909	2	Full	2.3586
IPI00021842	APOE	Apolipoprotein E precursor	R.QQTEWQSGQRWELALGR.F	2072.02	-0.0551153	1.60428	2	Full	2.8389
IPI00021842	APOE	Apolipoprotein E precursor	K.RLLRDADDLQK.R	1341.74	0.923952	1.90979	2	Full	2.5697
IPI00021842	APOE	Apolipoprotein E precursor	R.ERLGPLVEQGR.V	1252.69	0.768108	3.34074	2	Full	3.931
IPI00021842	APOE	Apolipoprotein E precursor	R.VRAATVGSLAGQPLQER.A	1751.96	-1.65403	0.497297	2	Full	5.4452
IPI00021842	APOE	Apolipoprotein E precursor	A.MLGQSTEELRVR.L	1417.73	2.46189	-1.71073	2	Partial	2.506
IPI00021842	APOE	Apolipoprotein E precursor	R.LVQYRGEVQAMLGQSTEELR.V	2306.17	1.14679	-2.85038	2	Full	5.624
IPI00021842	APOE	Apolipoprotein E precursor	M.LGQSTEELR.V	1031.52	-0.726691	0.839347	2	Partial	3.0045
IPI00021842	APOE	Apolipoprotein E precursor	V.QAAVGTSAAPVPSDNH.-	1520.72	0.773975	-0.190204	2	Non	4.6188
IPI00021842	APOE	Apolipoprotein E precursor	L.SKELQAAQAR.L	1100.59	0.296749	-0.738397	1	Partial	3.2243
IPI00021842	APOE	Apolipoprotein E precursor	K.ELKAYKSELEEQLTPVAEETR.A	2462.25	-1.70795	-1.74944	2	Full	4.5301
IPI00021842	APOE	Apolipoprotein E precursor	K.ELKAYKSELEEQLTPVAEETRAR.L	2689.39	1.17186	0.306732	3	Full	3.7571
IPI00021842	APOE	Apolipoprotein E precursor	L.GPLVEQGR.V	854.461	0.404817	-0.345163	1	Partial	2.7093
IPI00021842	APOE	Apolipoprotein E precursor	R.ALMDETMKELKAYK.S	1669.84	1.76352	0.112972	2	Full	4.2321
IPI00021842	APOE	Apolipoprotein E precursor	L.KSWFEPLVEDMQR.Q	1663.8	-0.612092	-0.489775	2	Partial	3.4733
IPI00021842	APOE	Apolipoprotein E precursor	D.RLDEVKEQVAEVR.A	1569.85	0.439852	3.39102	2	Partial	4.1129
IPI00021842	APOE	Apolipoprotein E precursor	V.EQAVETEPEPELR.Q	1525.73	-3.12494	3.29095	1	Partial	2.6208
IPI00021842	APOE	Apolipoprotein E precursor	Q.AVETEPEPELR.Q	1268.62	-1.3238	-1.14619	1	Partial	2.4207
IPI00021842	APOE	Apolipoprotein E precursor	A.AVGTSAAPVPSDNH.-	1321.63	0.919322	-7.07822	1	Non	3.2699
IPI00021842	APOE	Apolipoprotein E precursor	Y.KSELEEQLTPVAEETR.A	1857.93	-0.0244896	-0.0962865	2	Partial	5.1406
IPI00021842	APOE	Apolipoprotein E precursor	T.SAAPVPSDNH.-	993.452	4.31083	-2.15472	1	Non	2.2088
IPI00021842	APOE	Apolipoprotein E precursor	L.LRDADDLQKR.L	1228.65	0.512594	0.0346399	2	Partial	2.694
IPI00021842	APOE	Apolipoprotein E precursor	Q.AMLGQSTEELRVR.L	1488.77	0.00752298	-2.44013	2	Partial	3.0379
IPI00021842	APOE	Apolipoprotein E precursor	L.GQSTEELRVR.L	1173.61	-2.16614	3.10411	2	Partial	2.554
IPI00021842	APOE	Apolipoprotein E precursor	L.DEVKEQVAEVR.A	1300.66	-0.58401	0.252523	1	Partial	2.7085
IPI00021842	APOE	Apolipoprotein E precursor	V.QTLSEQVQEELLSSQVTQELR.A	2444.24	5.31265	1.34785	2	Partial	4.695
IPI00021842	APOE	Apolipoprotein E precursor	L.TPVAEETR.A	901.45	-0.461368	0.762952	1	Partial	2.5301
IPI00021854	APOA2	Apolipoprotein A-II precursor	K.KAGTELVNFLSYFVELGTQPATQ.-	2512.28	-0.0989139	0.028094	2	Full	5.5202
IPI00021854	APOA2	Apolipoprotein A-II precursor	K.KAGTELVNFLSYFVELGTQPAT.Q	2384.23	-0.591261	-2.39209	2	Partial	4.7434
IPI00021854	APOA2	Apolipoprotein A-II precursor	K.KAGTELVNFLSY.F	1340.7	-0.516597	-0.00187098	2	Partial	2.913
IPI00021854	APOA2	Apolipoprotein A-II precursor	K.SKEQLTPLIK.K	1155.69	0.862085	3.81771	1	Full	3.3711
IPI00021854	APOA2	Apolipoprotein A-II precursor	K.VKSPELQAEAK.S	1198.66	0.626869	5.14124	2	Full	4.2462
IPI00021854	APOA2	Apolipoprotein A-II precursor	K.SKEQLTPLIKK.A	1283.78	0.563024	1.54109	1	Full	3.9377
IPI00021854	APOA2	Apolipoprotein A-II precursor	K.SPELQAEAK.S	971.492	0.672368	3.90031	1	Full	3.5844
IPI00021854	APOA2	Apolipoprotein A-II precursor	K.EQLTPLIK.K	940.559	0.519372	5.31375	1	Full	2.034
IPI00021854	APOA2	Apolipoprotein A-II precursor	S.PELQAEAK.S	884.46	-0.0747348	-2.02369	1	Partial	2.7826
IPI00021854	APOA2	Apolipoprotein A-II precursor	K.AGTELVNFLSYFVELGTQPATQ.-	2384.19	-0.168233	-0.617576	2	Full	5.1885
IPI00021854	APOA2	Apolipoprotein A-II precursor	K.AGTELVNFLSYFVELGTQPAT.Q	2256.13	0.0730454	-0.237446	2	Partial	5.7856
IPI00021854	APOA2	Apolipoprotein A-II precursor	V.KSPELQAEAK.S	1099.59	0.615776	4.43931	1	Partial	3.0992
IPI00021854	APOA2	Apolipoprotein A-II precursor	K.EQLTPLIKK.A	1068.65	-0.108173	2.11447	1	Full	2.1362
IPI00021854	APOA2	Apolipoprotein A-II precursor	K.SYFEKSKEQLTPLIK.K	1809.99	-0.797409	2.14216	2	Full	4.2551
IPI00021854	APOA2	Apolipoprotein A-II precursor	K.VKSPELQAEAKSYFEK.S	1852.96	-1.27483	2.00956	2	Full	4.0705
IPI00021854	APOA2	Apolipoprotein A-II precursor	K.SYFEKSKEQLTPLIKK.A	1938.08	-2.40072	-4.09731	2	Full	4.9049
IPI00021855	APOC1	Apolipoprotein C-I precursor	K.MREWFSETFQK.V	1487.69	-0.199773	3.61134	1	Full	3.9343
IPI00021855	APOC1	Apolipoprotein C-I precursor	G.TPDVSSALDK.L	1031.51	-5.1596	-4.07241	2	Partial	2.908
IPI00021855	APOC1	Apolipoprotein C-I precursor	R.IKQSELSAK.M	1002.57	0.286264	6.19178	1	Full	2.8598
IPI00021855	APOC1	Apolipoprotein C-I precursor	K.LKEFGNTLEDK.A	1292.66	-2.13281	-2.74114	2	Full	2.5033
IPI00021855	APOC1	Apolipoprotein C-I precursor	P.DVSSALDKLK.E	1074.59	2.04096	-1.24845	2	Partial	2.7247
IPI00021855	APOC1	Apolipoprotein C-I precursor	G.TPDVSSALDKLKEFGNTLEDKAR.E	2533.3	-0.308254	-0.0564558	2	Partial	5.6487
IPI00021855	APOC1	Apolipoprotein C-I precursor	G.TPDVSSALDKLKEFGNTLEDK.A	2306.16	-1.50635	-0.213239	3	Partial	5.6625
IPI00021855	APOC1	Apolipoprotein C-I precursor	P.DVSSALDKLKEFGNTLEDK.A	2108.06	-2.32346	-3.19896	2	Partial	4.8745
IPI00021855	APOC1	Apolipoprotein C-I precursor	P.DVSSALDKLKEFGNTLEDKAR.E	2335.2	0.943387	-2.5344	3	Partial	6.0283
IPI00021855	APOC1	Apolipoprotein C-I precursor	K.LKEFGNTLEDKAR.E	1519.8	0.0736939	-0.0334288	2	Full	2.6043
IPI00021855	APOC1	Apolipoprotein C-I precursor	S.ALDKLKEFGNTLEDKAR.E	1947.04	-2.12004	-0.584515	2	Partial	2.7203
IPI00021856	APOC2	Apolipoprotein C-II precursor	K.STAAMSTYTGIFTDQVLSVLKGEE.-	2547.24	-2.9245	0.980775	3	Full	5.281
IPI00021856	APOC2	Apolipoprotein C-II precursor	K.ESLSSYWESAK.T	1285.58	-0.992857	-3.82617	1	Full	2.0739
IPI00021856	APOC2	Apolipoprotein C-II precursor	K.LRDLYSK.S	893.497	2.89805	-3.99559	2	Full	2.4079
IPI00021856	APOC2	Apolipoprotein C-II precursor	K.TYLPAVDEKLRDLYSK.S	1910.01	-1.05633	-2.59714	2	Full	3.888
IPI00021857	APOC3	Apolipoprotein C-III precursor	R.GWVTDGFSSLKDYWSTVK.D	2075	2.88925	-0.595668	2	Full	5.2703
IPI00021857	APOC3	Apolipoprotein C-III precursor	R.GWVTDGFSSLK.D	1195.59	-3.76627	-0.743883	1	Full	2.3147
IPI00021857	APOC3	Apolipoprotein C-III precursor	A.SEAEDASLLSFMQGYMK.H	1905.85	-0.326731	-1.90157	2	Partial	5.915
IPI00021857	APOC3	Apolipoprotein C-III precursor	K.TAKDALSSVQESQVAQQAR.G	2016.02	0.475887	-2.93711	2	Full	6.2121
IPI00021857	APOC3	Apolipoprotein C-III precursor	K.DALSSVQESQVAQQAR.G	1715.84	-0.341873	-7.07538	1	Full	6.1499
IPI00021857	APOC3	Apolipoprotein C-III precursor	K.DKFSEFWDLDPEVRPTSAVAA.-	2379.14	-0.955892	-0.948223	2	Full	4.3313
IPI00021857	APOC3	Apolipoprotein C-III precursor	S.VQESQVAQQAR.G	1242.63	1.49039	-2.73962	1	Partial	2.2451
IPI00021857	APOC3	Apolipoprotein C-III precursor	A.LSSVQESQVAQQAR.G	1529.78	-1.73705	1.92357	2	Partial	3.9498
IPI00021857	APOC3	Apolipoprotein C-III precursor	L.SSVQESQVAQQAR.G	1416.7	-3.74131	2.29943	1	Partial	4.0213
IPI00021885	FGA	Isoform 1 of Fibrinogen alpha chain precursor	T.ADSGEGDFLAEGGGVR.G	1535.69	0.341672	-5.31541	2	Partial	5.1039
IPI00021885	FGA	Isoform 1 of Fibrinogen alpha chain precursor	K.MADEAGSEADHEGTHSTK.R	1871.76	-0.606328	4.03483	2	Full	4.5851
IPI00021885	FGA	Isoform 1 of Fibrinogen alpha chain precursor	R.HRHPDEAAFFDTASTGK.T	1885.87	1.23959	-5.42626	2	Full	4.7931
IPI00021885	FGA	Isoform 1 of Fibrinogen alpha chain precursor	K.DSHSLTTNIMEILR.G	1628.82	1.96695	-1.26932	2	Full	4.5303
IPI00021885	FGA	Isoform 1 of Fibrinogen alpha chain precursor	R.GGSTSYGTGSETESPR.N	1571.67	-2.4054	3.21235	2	Full	4.1368
IPI00021885	FGA	Isoform 1 of Fibrinogen alpha chain precursor	K.TFPGFFSPMLGEFVSETESR.G	2264.05	0.0522958	-0.099441	2	Full	4.9375
IPI00021885	FGA	Isoform 1 of Fibrinogen alpha chain precursor	K.VQHIQLLQK.N	1105.66	-0.294937	6.00588	1	Full	2.8791
IPI00021885	FGA	Isoform 1 of Fibrinogen alpha chain precursor	R.MELERPGGNEITR.G	1500.74	0.287059	1.35549	1	Full	3.3527
IPI00021885	FGA	Isoform 1 of Fibrinogen alpha chain precursor	K.MKPVPDLVPGNFK.S	1440.78	-0.569553	-0.449113	2	Full	3.3336
IPI00021885	FGA	Isoform 1 of Fibrinogen alpha chain precursor	R.GSESGIFTNTK.E	1139.55	0.27353	5.47125	1	Full	4.0852
IPI00021885	FGA	Isoform 1 of Fibrinogen alpha chain precursor	K.ALTDMPQMR.M	1061.5	0.527461	3.46374	1	Full	2.6729
IPI00021885	FGA	Isoform 1 of Fibrinogen alpha chain precursor	R.AQLVDMK.R	803.421	-0.0297478	6.09449	1	Full	2.3167
IPI00021885	FGA	Isoform 1 of Fibrinogen alpha chain precursor	K.GLIDEVNQDFTNR.I	1519.73	-0.271036	-3.32131	2	Full	4.4976
IPI00021885	FGA	Isoform 1 of Fibrinogen alpha chain precursor	K.ESSSHHPGIAEFPSR.G	1636.76	-0.276828	3.03128	3	Full	3.7616
IPI00021885	FGA	Isoform 1 of Fibrinogen alpha chain precursor	K.QFTSSTSYNR.G	1189.54	-0.862941	10.0543	1	Full	2.2842
IPI00021885	FGA	Isoform 1 of Fibrinogen alpha chain precursor	R.SRIEVLKR.K	999.619	0.00680259	-6.07243	2	Full	2.8614
IPI00021885	FGA	Isoform 1 of Fibrinogen alpha chain precursor	K.NSLFEYQK.N	1027.5	0.183553	5.06933	1	Full	3.0291
IPI00021885	FGA	Isoform 1 of Fibrinogen alpha chain precursor	R.HPDEAAFFDTASTGK.T	1592.71	-1.39668	-3.04521	2	Full	3.9454
IPI00021885	FGA	Isoform 1 of Fibrinogen alpha chain precursor	K.QLEQVIAK.D	927.539	0.719431	2.25805	1	Full	2.0906
IPI00021885	FGA	Isoform 1 of Fibrinogen alpha chain precursor	K.NNKDSHSLTTNIMEILR.G	1985	0.940705	1.67823	3	Full	5.4906
IPI00021885	FGA	Isoform 1 of Fibrinogen alpha chain precursor	G.EGDFLAEGGGVR.G	1205.57	1.06166	-3.92945	1	Partial	3.5727
IPI00021885	FGA	Isoform 1 of Fibrinogen alpha chain precursor	K.ESSSHHPGIAEFPSRGK.S	1821.88	-0.35694	-0.417066	2	Full	2.4019
IPI00021885	FGA	Isoform 1 of Fibrinogen alpha chain precursor	R.DRQHLPLIK.M	1118.66	-0.227237	3.70538	2	Full	2.6223
IPI00021885	FGA	Isoform 1 of Fibrinogen alpha chain precursor	R.GSESGIFTNTKESSSHHPGIAEFPSR.G	2758.29	-1.58834	1.67351	3	Full	5.1314
IPI00021885	FGA	Isoform 1 of Fibrinogen alpha chain precursor	K.TVIGPDGHKEVTK.E	1379.74	-0.204531	-1.65322	2	Full	3.5909
IPI00021885	FGA	Isoform 1 of Fibrinogen alpha chain precursor	N.PGSPRPGSTGTWNPGSSER.G	1925.9	0.0396698	2.86732	2	Partial	3.4603
IPI00021885	FGA	Isoform 1 of Fibrinogen alpha chain precursor	V.IGPDGHKEVTK.E	1179.62	0.360284	3.62631	2	Partial	2.4462
IPI00021885	FGA	Isoform 1 of Fibrinogen alpha chain precursor	R.EVDLKDYEDQQKQLEQVIAKDLLPSRDR.Q	3370.74	-0.320286	-1.61821	3	Full	5.0964
IPI00021885	FGA	Isoform 1 of Fibrinogen alpha chain precursor	K.LVTSKGDKELR.T	1244.71	-0.98738	3.08728	2	Full	3.4662
IPI00021885	FGA	Isoform 1 of Fibrinogen alpha chain precursor	K.VIEKVQHIQLLQK.N	1574.95	-0.315438	1.75261	2	Full	4.2585
IPI00021885	FGA	Isoform 1 of Fibrinogen alpha chain precursor	R.EVDLKDYEDQQKQLEQVIAK.D	2418.23	0.569136	-1.37311	2	Full	5.9775
IPI00021885	FGA	Isoform 1 of Fibrinogen alpha chain precursor	K.NSLFEYQKNNKDSHSLTTNIMEILR.G	2994.49	-3.49402	1.40445	3	Full	5.2142
IPI00021885	FGA	Isoform 1 of Fibrinogen alpha chain precursor	K.QFTSSTSYNRGDSTFESK.S	2040.9	-0.0156303	0.861802	2	Full	3.8138
IPI00021885	FGA	Isoform 1 of Fibrinogen alpha chain precursor	R.GDFSSANNRDNTYNR.V	1729.74	0.705424	5.36044	2	Full	2.867
IPI00021885	FGA	Isoform 1 of Fibrinogen alpha chain precursor	A.DSGEGDFLAEGGGVRGPR.V	1774.82	1.29962	4.2908	2	Partial	2.6489
IPI00021885	FGA	Isoform 1 of Fibrinogen alpha chain precursor	R.GGSTSYGTGSETESPRNPSSAGSWN.S	2472.04	-1.38768	1.45924	2	Partial	3.2033
IPI00021885	FGA	Isoform 1 of Fibrinogen alpha chain precursor	K.DYEDQQKQLEQVIAK.D	1833.91	2.26412	0.0907675	2	Full	3.9591
IPI00021885	FGA	Isoform 1 of Fibrinogen alpha chain precursor	A.GSWNSGSSGPGSTGNR.N	1506.64	2.73196	-2.02534	2	Partial	2.5696
IPI00021885	FGA	Isoform 1 of Fibrinogen alpha chain precursor	R.NPGSSGTGGTATWKPGSSGP.G	1801.82	2.18429	-5.36986	2	Partial	3.5817
IPI00021885	FGA	Isoform 1 of Fibrinogen alpha chain precursor	S.GEGDFLAEGGGVR.G	1262.59	0.311344	2.44307	1	Partial	4.4675
IPI00021885	FGA	Isoform 1 of Fibrinogen alpha chain precursor	K.SQLQKVPPEWK.A	1338.73	-0.653082	1.17231	2	Full	3.602
IPI00021885	FGA	Isoform 1 of Fibrinogen alpha chain precursor	V.TSKGDKELR.T	1032.56	-1.43072	-2.80549	1	Partial	2.4768
IPI00021885	FGA	Isoform 1 of Fibrinogen alpha chain precursor	R.EVDLKDYEDQQKQLEQVIAKDLLPSR.D	3099.61	0.250838	-1.14053	3	Full	5.4478
IPI00021885	FGA	Isoform 1 of Fibrinogen alpha chain precursor	K.MKPVPDLVPGNFKSQLQK.V	2025.11	0.985676	-1.60511	3	Full	2.8231
IPI00021885	FGA	Isoform 1 of Fibrinogen alpha chain precursor	K.LKNSLFEYQK.N	1268.68	-0.898495	2.90594	2	Full	3.5956
IPI00021885	FGA	Isoform 1 of Fibrinogen alpha chain precursor	K.GLIDEVNQDFTNRINK.L	1874.95	-2.56482	1.34622	2	Full	4.3874
IPI00021885	FGA	Isoform 1 of Fibrinogen alpha chain precursor	R.MKGLIDEVNQDFTNRINK.L	2134.08	0.105057	3.99977	3	Full	4.7738
IPI00021885	FGA	Isoform 1 of Fibrinogen alpha chain precursor	R.MKGLIDEVNQDFTNR.I	1778.86	-1.41197	-0.330809	2	Full	4.2926
IPI00021885	FGA	Isoform 1 of Fibrinogen alpha chain precursor	K.TVIGPDGHKEVTKEVVTSEDGSDCPEAMDLGTLSGIGTLDGFR.H	4432.1	-0.524401	4.25736	3	Full	6.5034
IPI00021885	FGA	Isoform 1 of Fibrinogen alpha chain precursor	R.MKGLIDEVNQDFTNRINKLK.N	2375.26	-1.28293	-2.95303	2	Full	3.9174
IPI00021885	FGA	Isoform 1 of Fibrinogen alpha chain precursor	V.DLKDYEDQQKQLEQVIAK.D	2190.12	-1.13076	1.80289	2	Partial	3.5402
IPI00021885	FGA	Isoform 1 of Fibrinogen alpha chain precursor	E.RPGGNEITR.G	998.526	-2.7818	-6.25904	2	Partial	2.4271
IPI00021885	FGA	Isoform 1 of Fibrinogen alpha chain precursor	K.NSLFEYQKNNKDSHS.L	1809.83	-4.30776	0.373027	3	Partial	3.3498
IPI00021891	FGG	Isoform Gamma-B of Fibrinogen gamma chain precursor	R.TSTADYAMFK.V	1133.51	-0.756149	7.39191	1	Full	2.6939
IPI00021891	FGG	Isoform Gamma-B of Fibrinogen gamma chain precursor	K.IIPFNRLTIGEGQQHHLGGAK.Q	2285.24	-0.698483	2.846	3	Full	3.9066
IPI00021891	FGG	Isoform Gamma-B of Fibrinogen gamma chain precursor	R.FGSYCPTTCGIADFLSTYQTK.V	2302.03	-1.5889	-0.666075	2	Full	5.4494
IPI00021891	FGG	Isoform Gamma-B of Fibrinogen gamma chain precursor	K.IHLISTQSAIPYALR.V	1681.95	0.115758	-0.556923	2	Full	5.2312
IPI00021891	FGG	Isoform Gamma-B of Fibrinogen gamma chain precursor	K.EGFGHLSPTGTTEFWLGNEK.I	2206.03	-1.0328	-0.228887	3	Full	6.1266
IPI00021891	FGG	Isoform Gamma-B of Fibrinogen gamma chain precursor	R.YLQEIYNSNNQK.I	1512.72	-0.242874	4.75766	1	Full	5.7041
IPI00021891	FGG	Isoform Gamma-B of Fibrinogen gamma chain precursor	R.LTIGEGQQHHLGGAK.Q	1544.81	-1.36166	-0.101777	2	Full	4.8178
IPI00021891	FGG	Isoform Gamma-B of Fibrinogen gamma chain precursor	K.YEASILTHDSSIR.Y	1490.74	0.859508	-0.942816	2	Full	4.121
IPI00021891	FGG	Isoform Gamma-B of Fibrinogen gamma chain precursor	K.ASTPNGYDNGIIWATWK.T	1892.91	-0.412276	-1.87984	2	Full	4.8899
IPI00021891	FGG	Isoform Gamma-B of Fibrinogen gamma chain precursor	K.QSGLYFIKPLK.A	1292.75	-1.12241	0.785869	2	Full	3.4375
IPI00021891	FGG	Isoform Gamma-B of Fibrinogen gamma chain precursor	K.VGPEADKYR.L	1033.52	1.18217	0.782412	1	Full	3.0036
IPI00021891	FGG	Isoform Gamma-B of Fibrinogen gamma chain precursor	K.AIQLTYNPDESSKPNMIDAATLK.S	2519.26	0.283496	-1.10543	3	Full	4.2917
IPI00021891	FGG	Isoform Gamma-B of Fibrinogen gamma chain precursor	K.VAQLEAQCQEPCKDTVQIHDITGK.D	2653.28	3.35192	-1.05147	3	Full	5.0414
IPI00021891	FGG	Isoform Gamma-B of Fibrinogen gamma chain precursor	R.LDGSVDFKK.N	1007.53	0.859529	1.3492	1	Full	2.8618
IPI00021891	FGG	Isoform Gamma-B of Fibrinogen gamma chain precursor	K.MLEEIMKYEASILTHDSSIR.Y	2365.17	0.388049	-2.3501	3	Full	6.853
IPI00021891	FGG	Isoform Gamma-B of Fibrinogen gamma chain precursor	R.LDGSVDFK.K	879.434	-0.454497	4.51472	2	Full	2.2407
IPI00021891	FGG	Isoform Gamma-B of Fibrinogen gamma chain precursor	R.KMLEEIMK.Y	1020.53	0.392735	-0.511241	2	Full	3.0539
IPI00021891	FGG	Isoform Gamma-B of Fibrinogen gamma chain precursor	I.QLTYNPDESSKPNMIDAATLK.S	2335.14	-1.94704	-1.32186	3	Partial	3.7174
IPI00021891	FGG	Isoform Gamma-B of Fibrinogen gamma chain precursor	K.KNWIQYK.E	978.529	-2.59553	-1.86375	2	Full	2.4249
IPI00021891	FGG	Isoform Gamma-B of Fibrinogen gamma chain precursor	K.RLDGSVDFKK.N	1163.63	0.45212	-1.51825	2	Full	2.5456
IPI00021891	FGG	Isoform Gamma-B of Fibrinogen gamma chain precursor	K.IVNLKEK.V	842.523	0.708586	2.51303	1	Full	2.5183
IPI00021891	FGG	Isoform Gamma-B of Fibrinogen gamma chain precursor	Q.LTYNPDESSKPNMIDAATLK.S	2207.08	3.09921	-0.229203	2	Partial	4.6817
IPI00021891	FGG	Isoform Gamma-B of Fibrinogen gamma chain precursor	T.YNPDESSKPNMIDAATLK.S	1992.95	2.55842	1.63237	2	Partial	3.308
IPI00021891	FGG	Isoform Gamma-B of Fibrinogen gamma chain precursor	K.VAQLEAQCQEPCKDTVQIHDITGKDCQDIANKGAK.Q	3796.82	-1.47568	1.36137	3	Full	6.106
IPI00021891	FGG	Isoform Gamma-B of Fibrinogen gamma chain precursor	K.DCQDIANKGAK.Q	1161.54	1.06427	2.70673	2	Full	2.851
IPI00021903	ADAM23	Isoform Alpha of ADAM 23 precursor	R.IGQLQGEIIPTSFYHQGR.V	2043.05	0.848632	0.448507	2	Full	2.5361
IPI00021903	ADAM23	Isoform Alpha of ADAM 23 precursor	K.SVVNLVDSIYKEQLNTR.V	1977.05	-4.18562	3.19012	2	Full	3.0186
IPI00021903	ADAM23	Isoform Alpha of ADAM 23 precursor	R.LIYYINQDSESPYHV.L	1839.87	3.00011	1.94595	3	Partial	3.7887
IPI00021907	MBP	Isoform 1 of Myelin basic protein	E.KASTNSETNR.G	1106.53	3.41283	-4.19357	2	Partial	2.5037
IPI00021935	SIGLEC5	Sialic acid-binding Ig-like lectin 5 precursor	Q.EKPVYELQVQK.S	1359.74	-0.0158854	-2.47702	2	Partial	2.745
IPI00021935	SIGLEC5	Sialic acid-binding Ig-like lectin 5 precursor	R.DGEIPYYAEVVATNNPDRR.V	2178.03	-1.1616	2.55155	2	Full	3.2259
IPI00021987	RGP1	RGP1 retrograde golgi transport homolog	D.SGAAMIEVVAELSR.G	1431.74	3.4164	1.02934	2	Partial	3.0175
IPI00022007	WASF1	Wiskott-Aldrich syndrome protein family member 1	R.SVLLEAIRK.G	1027.64	-0.101495	4.23855	2	Full	2.4709
IPI00022042	KIAA0241	Isoform 2 of Protein KIAA0241	G.ASLEGSQVYLGLSPR.D	1575.83	0.3086	-3.72178	2	Partial	2.3706
IPI00022095	PEG10	paternally expressed 10 isoform RF1/2	R.QGMGSVIDYSNAFQMIAQ.D	1958.89	2.67918	4.09034	3	Partial	3.3873
IPI00022200	COL6A3	alpha 3 type VI collagen isoform 1 precursor	R.SQHPYVLTEDTLK.V	1529.77	0.565247	-0.689661	2	Full	2.3054
IPI00022200	COL6A3	alpha 3 type VI collagen isoform 1 precursor	K.LVDKSTELNEEPLMR.F	1772.9	-1.53494	-2.51708	2	Full	4.6115
IPI00022200	COL6A3	alpha 3 type VI collagen isoform 1 precursor	R.SSDRVDGPASNLK.Q	1344.66	2.18263	2.59264	2	Full	2.9802
IPI00022200	COL6A3	alpha 3 type VI collagen isoform 1 precursor	R.DSFQEVLR.F	992.493	-1.93795	-2.54309	2	Full	2.1565
IPI00022200	COL6A3	alpha 3 type VI collagen isoform 1 precursor	R.DGVPGGPGETGKNGGFGRR.G	1813.88	-0.813614	3.00776	2	Full	2.17
IPI00022200	COL6A3	alpha 3 type VI collagen isoform 1 precursor	R.IEDGVPQHLVLVLGGK.S	1672.95	0.057802	4.78667	2	Full	2.6705
IPI00022200	COL6A3	alpha 3 type VI collagen isoform 1 precursor	R.IAVAQYSDDVKVESR.F	1678.85	3.85746	0.833627	2	Full	3.8335
IPI00022200	COL6A3	alpha 3 type VI collagen isoform 1 precursor	K.QSGVVPFIFQAK.N	1319.72	-2.05634	-1.99599	2	Full	2.3798
IPI00022200	COL6A3	alpha 3 type VI collagen isoform 1 precursor	K.IVVLMLTGEVPEQQLEEAQR.V	2281.2	-8.30107	2.6364	2	Full	3.2993
IPI00022200	COL6A3	alpha 3 type VI collagen isoform 1 precursor	R.FDEHQSKPEILNLVKR.M	1952.05	1.19475	-2.3997	3	Full	3.4461
IPI00022229	APOB	Apolipoprotein B-100 precursor	R.TPALHFK.S	812.454	0.400761	3.26687	2	Full	2.2553
IPI00022229	APOB	Apolipoprotein B-100 precursor	R.KGNVATEISTER.D	1303.67	4.9675	-1.84986	2	Full	2.4922
IPI00022229	APOB	Apolipoprotein B-100 precursor	K.AVSMPSFSILGSDVR.V	1564.79	2.36389	-2.91216	2	Full	3.9703
IPI00022229	APOB	Apolipoprotein B-100 precursor	R.VIGNMGQTMEQLTPELK.S	1887.94	-0.201065	-5.245	2	Full	2.7918
IPI00022229	APOB	Apolipoprotein B-100 precursor	V.PEQTIEIPSIK.F	1253.69	2.6919	2.01849	2	Partial	4.1319
IPI00022229	APOB	Apolipoprotein B-100 precursor	R.ATLYALSHAVNNYHK.T	1700.86	2.9174	3.975	2	Full	3.4327
IPI00022229	APOB	Apolipoprotein B-100 precursor	K.SVSDGIAALDLNAVANK.I	1656.87	-0.0556472	-1.50863	2	Full	4.9326
IPI00022229	APOB	Apolipoprotein B-100 precursor	K.LGNNPVSK.G	827.45	0.141519	3.24581	2	Full	2.3138
IPI00022229	APOB	Apolipoprotein B-100 precursor	K.QVFLYPEKDEPTYILNIKR.G	2365.27	2.948	-1.29134	3	Full	3.86
IPI00022284	PRNP	Major prion protein precursor	K.PGGWNTGGSR.Y	987.452	-3.24471	1.56988	2	Partial	2.5511
IPI00022284	PRNP	Major prion protein precursor	R.VVEQMCITQYER.E	1497.7	-2.28211	-0.0901997	2	Full	4.8567
IPI00022284	PRNP	Major prion protein precursor	K.QHTVTTTTKGENFTETDVK.M	2136.03	-0.15585	-1.72767	2	Full	3.8858
IPI00022284	PRNP	Major prion protein precursor	K.HMAGAAAAGAVVGGLGGYMLGSAMSR.P	2362.13	0.208286	0.0700612	3	Partial	8.2445
IPI00022284	PRNP	Major prion protein precursor	R.PIIHFGSDYEDR.Y	1447.67	-0.719776	0.409025	2	Partial	5.0431
IPI00022284	PRNP	Major prion protein precursor	R.YPNQVYYRPMDEYSNQNNFVHDCVNITIK.Q	3563.62	0.634551	0.993815	3	Full	5.8808
IPI00022284	PRNP	Major prion protein precursor	R.PIIHFGSDYEDRYYR.E	1929.9	0.224675	4.7267	2	Partial	3.3878
IPI00022284	PRNP	Major prion protein precursor	R.VVEQMCITQYERESQAYY.Q	2238.99	-0.768694	-1.66377	2	Partial	3.649
IPI00022296	KIT	Mast/stem cell growth factor receptor precursor	R.YVSELHLTR.L	1116.59	-0.774499	1.67951	2	Full	2.9492
IPI00022305	BZW2	Basic leucine zipper and W2 domain-containing protein 2	K.AWMAEKDANSVTSSLR.K	1764.85	-1.47231	0.341014	2	Full	3.235
IPI00022314	SOD2	Superoxide dismutase [Mn], mitochondrial precursor	K.AIWNVINWENVTER.Y	1742.87	0.0262784	-0.828499	2	Full	3.5024
IPI00022331	LCAT	Phosphatidylcholine-sterol acyltransferase precursor	R.ITTTSPWMFPSR.M	1422.7	-0.0766151	2.52923	2	Full	3.4707
IPI00022331	LCAT	Phosphatidylcholine-sterol acyltransferase precursor	R.SSGLVSNAPGVQIR.V	1383.75	-0.626343	4.56817	1	Full	3.5319
IPI00022331	LCAT	Phosphatidylcholine-sterol acyltransferase precursor	R.TYIYDHGFPYTDPVGVLYEDGDDTVATR.S	3178.44	-0.149381	-3.38834	2	Full	7.4676
IPI00022331	LCAT	Phosphatidylcholine-sterol acyltransferase precursor	R.SSGLVSNAPGVQIRVPGFGK.T	1969.07	0.557876	-4.31398	2	Full	3.2811
IPI00022333	BAI1	Brain-specific angiogenesis inhibitor 1 precursor	A.AAGADAGPGPEPCATLVQGK.F	1808.87	0.708673	4.54076	2	Partial	4.2876
IPI00022334	OAT	Ornithine aminotransferase, mitochondrial precursor	T.GVEAGETACKLAR.K	1303.66	-6.44227	3.49789	2	Partial	2.3025
IPI00022367	ASTN1	Isoform 2 of Astrotactin-1 precursor	K.LNQVAISQALSNALHSLDGATSR.A	2365.23	1.30418	1.07247	2	Full	4.0369
IPI00022370	CUX2	cut-like 2	S.QASPTEPR.S	884.435	4.59695	3.70407	1	Partial	2.3156
IPI00022371	HRG	Histidine-rich glycoprotein precursor	K.GEVLPLPEANFPSFPLPHHK.H	2225.16	4.34912	-3.56943	2	Full	3.786
IPI00022371	HRG	Histidine-rich glycoprotein precursor	R.KGEVLPLPEANFPSFPLPHHK.H	2353.26	-1.33215	1.11176	2	Full	6.6771
IPI00022371	HRG	Histidine-rich glycoprotein precursor	K.ALDLINKR.R	941.566	-0.237583	5.82237	2	Full	2.6339
IPI00022371	HRG	Histidine-rich glycoprotein precursor	K.DSPVLIDFFEDTER.Y	1681.78	-2.20076	0.628906	1	Full	5.4885
IPI00022371	HRG	Histidine-rich glycoprotein precursor	A.VSPTDCSAVEPEAEK.A	1560.7	-0.671174	-7.25444	2	Partial	4.4544
IPI00022371	HRG	Histidine-rich glycoprotein precursor	R.GGEGTGYFVDFSVR.N	1489.68	0.248173	-3.09115	2	Full	4.3948
IPI00022371	HRG	Histidine-rich glycoprotein precursor	R.ADLFYDVEALDLESPK.N	1823.88	-0.0737438	-0.261105	1	Full	6.2714
IPI00022371	HRG	Histidine-rich glycoprotein precursor	K.YKEENDDFASFR.V	1519.66	-1.62872	0.278747	1	Full	4.3434
IPI00022371	HRG	Histidine-rich glycoprotein precursor	R.HSHESQDLR.V	1107.51	-0.513677	-4.70708	2	Full	2.6527
IPI00022371	HRG	Histidine-rich glycoprotein precursor	L.PEANFPSFPLPHHK.H	1616.81	3.88295	-0.495224	2	Partial	2.9309
IPI00022371	HRG	Histidine-rich glycoprotein precursor	K.SGFPQVSMFFTHTFPK.-	1856.89	-0.455815	-1.25679	2	Full	4.6766
IPI00022371	HRG	Histidine-rich glycoprotein precursor	R.DGYLFQLLR.I	1123.6	-1.47178	-0.880652	1	Full	3.4895
IPI00022371	HRG	Histidine-rich glycoprotein precursor	Y.DVEALDLESPK.N	1214.6	-5.30346	-0.0465612	1	Partial	2.8068
IPI00022371	HRG	Histidine-rich glycoprotein precursor	R.SSTTKPPFKPHGSR.D	1525.8	1.36905	-4.53124	2	Full	2.401
IPI00022371	HRG	Histidine-rich glycoprotein precursor	A.VSPTDCSAVEPEAEKALDLINKR.R	2484.25	0.720217	0.12512	2	Partial	3.8152
IPI00022371	HRG	Histidine-rich glycoprotein precursor	K.ALEKYKEENDDFASFR.V	1960.92	-0.742102	-3.04128	2	Full	2.2147
IPI00022371	HRG	Histidine-rich glycoprotein precursor	F.PQVSMFFTHTFPK.-	1565.77	-0.390032	0.815594	2	Non	4.5403
IPI00022371	HRG	Histidine-rich glycoprotein precursor	R.RDGYLFQLLR.I	1279.7	0.334765	-2.12293	2	Full	3.5557
IPI00022371	HRG	Histidine-rich glycoprotein precursor	R.VRGGEGTGYFVDFSVR.N	1744.85	-0.157033	-0.931209	2	Full	3.9517
IPI00022371	HRG	Histidine-rich glycoprotein precursor	R.RRDGYLFQLLR.I	1435.8	-0.134071	0.648557	3	Full	3.3708
IPI00022371	HRG	Histidine-rich glycoprotein precursor	K.YKEENDDFASFRVDR.I	1889.85	-0.834985	2.50155	2	Full	2.843
IPI00022371	HRG	Histidine-rich glycoprotein precursor	K.FKSGFPQVSMFFTHTFPK.-	2132.06	-4.199	-1.35615	3	Full	3.9882
IPI00022371	HRG	Histidine-rich glycoprotein precursor	R.RPSEIVIGQCK.V	1228.66	-2.14299	2.27937	2	Full	3.8443
IPI00022371	HRG	Histidine-rich glycoprotein precursor	R.KYWNDCEPPDSR.R	1508.64	-0.89803	-0.280853	2	Full	3.0397
IPI00022371	HRG	Histidine-rich glycoprotein precursor	A.VSPTDCSAVEPEAEKALDLINK.R	2328.15	1.12024	0.88871	2	Partial	3.0371
IPI00022389	CRP	Isoform 1 of C-reactive protein precursor	K.RQDNEILIFWSK.D	1547.81	-0.689297	4.27681	2	Full	3.5421
IPI00022389	CRP	Isoform 1 of C-reactive protein precursor	R.KAFVFPK.E	835.496	-1.87338	-0.42201	2	Full	2.5508
IPI00022389	CRP	Isoform 1 of C-reactive protein precursor	R.GYSIFSYATKR.Q	1291.66	-2.28977	3.11237	2	Full	2.77
IPI00022391	APCS	Serum amyloid P-component precursor	R.QGYFVEAQPK.I	1165.58	3.85946	4.04698	2	Full	2.4248
IPI00022392	C1QA	Complement C1q subcomponent subunit A precursor	K.KGHIYQGSEADSVFSGFLIFPSA.-	2456.2	-0.310439	-0.299007	2	Full	4.5591
IPI00022392	C1QA	Complement C1q subcomponent subunit A precursor	R.RSLGFCDTTNK.G	1240.59	1.45834	-1.48422	2	Full	3.5611
[truncated: 7,075 more rows]
